# Supplementary material for: Dose-Dependent Effects of GLD-2 and GLD-1 on Germline Differentiation and Dedifferentiation in the Absence of PUF-8
Source: Front Cell Dev Biol. 2020 Jan 24;8:5. doi: 10.3389/fcell.2020.00005 (PMC6992537; doi:10.3389/fcell.2020.00005)
Supplement: Supplementary file 4 [file Table_3.xlsx]

## Sheet: Sheet1
Table S3. Functional annotation of putative PUF-8 target genes
ID	Gene Name	COG_ONTOLOGY	GOTERM_BP_DIRECT	GOTERM_CC_DIRECT	GOTERM_MF_DIRECT	INTERPRO	KEGG_PATHWAY	PIR_SUPERFAMILY	SMART	UP_KEYWORDS	UP_SEQ_FEATURE
abu-1	Activated in Blocked Unfolded protein response(abu-1)	.	GO:0006952~defense response,GO:0030968~endoplasmic reticulum unfolded protein response,	GO:0030176~integral component of endoplasmic reticulum membrane,	.	.	.	.	.	Complete proteome,Reference proteome,Signal,	.	.
abu-9	Activated in Blocked Unfolded protein response(abu-9)	.	GO:0030968~endoplasmic reticulum unfolded protein response,	.	.	.	.	.	.	Amyloid,Complete proteome,Prion,Reference proteome,Signal,	.	.
acbp-5	Acyl-Coenzyme A Binding Protein(acbp-5)	.	.	.	GO:0000062~fatty-acyl-CoA binding,	IPR000582:Acyl-CoA-binding protein, ACBP,IPR002110:Ankyrin repeat,IPR014352:FERM/acyl-CoA-binding protein, 3-helical bundle,IPR020683:Ankyrin repeat-containing domain,	.	.	SM00248:ANK,	ANK repeat,Complete proteome,Proteomics identification,Reference proteome,	.	.
acdh-7	Acyl CoA DeHydrogenase(acdh-7)	Lipid metabolism,	GO:0008152~metabolic process,GO:0033539~fatty acid beta-oxidation using acyl-CoA dehydrogenase,GO:0055088~lipid homeostasis,GO:0055114~oxidation-reduction process,	GO:0005739~mitochondrion,GO:0005777~peroxisome,	GO:0000062~fatty-acyl-CoA binding,GO:0003995~acyl-CoA dehydrogenase activity,GO:0009055~electron carrier activity,GO:0016491~oxidoreductase activity,GO:0016627~oxidoreductase activity, acting on the CH-CH group of donors,GO:0050660~flavin adenine dinucleotide binding,GO:0052890~oxidoreductase activity, acting on the CH-CH group of donors, with a flavin as acceptor,GO:0070991~medium-chain-acyl-CoA…	IPR006089:Acyl-CoA dehydrogenase, conserved site,IPR006091:Acyl-CoA oxidase/dehydrogenase, central domain,IPR009075:Acyl-CoA dehydrogenase/oxidase C-terminal,IPR009100:Acyl-CoA dehydrogenase/oxidase,IPR013786:Acyl-CoA dehydrogenase/oxidase, N-terminal,	cel00071:Fatty acid degradation,cel00280:Valine, leucine and isoleucine degradation,cel00410:beta-Alanine metabolism,cel00640:Propanoate metabolism,cel01100:Metabolic pathways,cel01130:Biosynthesis of antibiotics,cel01200:Carbon metabolism,cel01212:Fatty acid metabolism,	.	.	Complete proteome,FAD,Flavoprotein,Oxidoreductase,Proteomics identification,Reference proteome,	.	.
acl-5	ACyLtransferase-like(acl-5)	.	GO:0008152~metabolic process,	GO:0005783~endoplasmic reticulum,GO:0016020~membrane,GO:0016021~integral component of membrane,	GO:0016740~transferase activity,GO:0016746~transferase activity, transferring acyl groups,	IPR002123:Phospholipid/glycerol acyltransferase,	cel00561:Glycerolipid metabolism,cel00564:Glycerophospholipid metabolism,cel01100:Metabolic pathways,	.	SM00563:PlsC,	Acyltransferase,Complete proteome,Membrane,Proteomics identification,Reference proteome,Signal,Transferase,Transmembrane,Transmembrane helix,	.	.
acs-11	fatty Acid CoA Synthetase family(acs-11)	.	GO:0008152~metabolic process,	.	GO:0003824~catalytic activity,	IPR000873:AMP-dependent synthetase/ligase,IPR020845:AMP-binding, conserved site,IPR025110:Domain of unknown function DUF4009,	.	.	.	Complete proteome,Proteomics identification,Reference proteome,	.	.
adt-2	ADAMTS family(adt-2)	.	GO:0002119~nematode larval development,GO:0006508~proteolysis,GO:0008340~determination of adult lifespan,GO:0008361~regulation of cell size,GO:0010171~body morphogenesis,GO:0018996~molting cycle, collagen and cuticulin-based cuticle,GO:0030199~collagen fibril organization,GO:0040011~locomotion,GO:0040018~positive regulation of multicellular organism growth,GO:0043652~engulfment of apoptotic cell,	.	GO:0004222~metalloendopeptidase activity,GO:0008233~peptidase activity,GO:0008237~metallopeptidase activity,GO:0008270~zinc ion binding,	IPR000884:Thrombospondin, type 1 repeat,IPR001590:Peptidase M12B, ADAM/reprolysin,IPR002870:Peptidase M12B, propeptide,IPR024079:Metallopeptidase, catalytic domain,	.	.	SM00209:TSP1,	Complete proteome,Disulfide bond,Hydrolase,Protease,Proteomics identification,Reference proteome,Signal,	.	.
alh-11	ALdehyde deHydrogenase(alh-11)	.	GO:0008152~metabolic process,GO:0055114~oxidation-reduction process,	.	GO:0016491~oxidoreductase activity,GO:0016620~oxidoreductase activity, acting on the aldehyde or oxo group of donors, NAD or NADP as acceptor,GO:0019145~aminobutyraldehyde dehydrogenase activity,GO:0047105~4-trimethylammoniobutyraldehyde dehydrogenase activity,	IPR015590:Aldehyde dehydrogenase domain,IPR016160:Aldehyde dehydrogenase, conserved site,IPR016161:Aldehyde/histidinol dehydrogenase,IPR016162:Aldehyde dehydrogenase, N-terminal,IPR016163:Aldehyde dehydrogenase, C-terminal,	.	.	.	Complete proteome,Oxidoreductase,Proteomics identification,Reference proteome,	.	.
alh-4	Aldehyde dehydrogenase(alh-4)	.	GO:0000003~reproduction,GO:0002119~nematode larval development,GO:0006081~cellular aldehyde metabolic process,GO:0008152~metabolic process,GO:0008340~determination of adult lifespan,GO:0009792~embryo development ending in birth or egg hatching,GO:0055114~oxidation-reduction process,	GO:0016020~membrane,GO:0016021~integral component of membrane,	GO:0004028~3-chloroallyl aldehyde dehydrogenase activity,GO:0004029~aldehyde dehydrogenase (NAD) activity,GO:0004030~aldehyde dehydrogenase [NAD(P)+] activity,GO:0016491~oxidoreductase activity,GO:0016620~oxidoreductase activity, acting on the aldehyde or oxo group of donors, NAD or NADP as acceptor,	IPR012394:Aldehyde dehydrogenase NAD(P)-dependent,IPR015590:Aldehyde dehydrogenase domain,IPR016161:Aldehyde/histidinol dehydrogenase,IPR016162:Aldehyde dehydrogenase, N-terminal,IPR016163:Aldehyde dehydrogenase, C-terminal,	cel00010:Glycolysis / Gluconeogenesis,cel00053:Ascorbate and aldarate metabolism,cel00071:Fatty acid degradation,cel00280:Valine, leucine and isoleucine degradation,cel00310:Lysine degradation,cel00330:Arginine and proline metabolism,cel00340:Histidine metabolism,cel00380:Tryptophan metabolism,cel00410:beta-Alanine metabolism,cel00561:Glycerolipid metabolism,cel00620:Pyruvate metabolism,cel01100:…	PIRSF036492:aldehyde dehydrogenase,	.	Complete proteome,Membrane,Oxidoreductase,Proteomics identification,Reference proteome,Transmembrane,Transmembrane helix,	.	.
alh-9	Putative aldehyde dehydrogenase family 7 member A1 homolog(alh-9)	.	GO:0006081~cellular aldehyde metabolic process,GO:0008152~metabolic process,GO:0055114~oxidation-reduction process,	.	GO:0004029~aldehyde dehydrogenase (NAD) activity,GO:0016491~oxidoreductase activity,GO:0016620~oxidoreductase activity, acting on the aldehyde or oxo group of donors, NAD or NADP as acceptor,	IPR015590:Aldehyde dehydrogenase domain,IPR016161:Aldehyde/histidinol dehydrogenase,IPR016162:Aldehyde dehydrogenase, N-terminal,IPR016163:Aldehyde dehydrogenase, C-terminal,	cel00010:Glycolysis / Gluconeogenesis,cel00053:Ascorbate and aldarate metabolism,cel00071:Fatty acid degradation,cel00260:Glycine, serine and threonine metabolism,cel00280:Valine, leucine and isoleucine degradation,cel00310:Lysine degradation,cel00330:Arginine and proline metabolism,cel00340:Histidine metabolism,cel00380:Tryptophan metabolism,cel00410:beta-Alanine metabolism,cel00561:Glycerolipid…	.	.	Complete proteome,NAD,Oxidoreductase,Reference proteome,	active site:Nucleophile,active site:Proton acceptor,chain:Putative aldehyde dehydrogenase family 7 member A1 homolog,nucleotide phosphate-binding region:NAD,site:Transition state stabilizer,	.
aman-3	Alpha-mannosidase(aman-3)	.	GO:0005975~carbohydrate metabolic process,GO:0006013~mannose metabolic process,GO:0006491~N-glycan processing,GO:0006517~protein deglycosylation,GO:0008152~metabolic process,	GO:0000139~Golgi membrane,GO:0016020~membrane,GO:0016021~integral component of membrane,	GO:0003824~catalytic activity,GO:0004553~hydrolase activity, hydrolyzing O-glycosyl compounds,GO:0004559~alpha-mannosidase activity,GO:0008270~zinc ion binding,GO:0015923~mannosidase activity,GO:0016787~hydrolase activity,GO:0016798~hydrolase activity, acting on glycosyl bonds,GO:0030246~carbohydrate binding,GO:0046872~metal ion binding,	IPR000602:Glycoside hydrolase family 38, N-terminal domain,IPR011013:Galactose mutarotase-like domain,IPR011330:Glycoside hydrolase/deacetylase, beta/alpha-barrel,IPR011682:Glycosyl hydrolase family 38, C-terminal,IPR013780:Glycosyl hydrolase, family 13, all-beta,IPR015341:Glycoside hydrolase, family 38, central domain,IPR027291:Glycoside hydrolase 38/57, N-terminal domain,	.	.	SM00872:SM00872,	Complete proteome,Glycosidase,Hydrolase,Membrane,Metal-binding,Proteomics identification,Reference proteome,Transmembrane,Transmembrane helix,Zinc,	.	.
anc-1	Nuclear anchorage protein 1(anc-1)	.	GO:0002119~nematode larval development,GO:0006997~nucleus organization,GO:0007010~cytoskeleton organization,GO:0009792~embryo development ending in birth or egg hatching,GO:0018996~molting cycle, collagen and cuticulin-based cuticle,GO:0035046~pronuclear migration,GO:0051179~localization,GO:0051647~nucleus localization,	GO:0005634~nucleus,GO:0005635~nuclear envelope,GO:0005640~nuclear outer membrane,GO:0005737~cytoplasm,GO:0005856~cytoskeleton,GO:0016020~membrane,GO:0016021~integral component of membrane,GO:0048471~perinuclear region of cytoplasm,	GO:0003779~actin binding,GO:0005515~protein binding,GO:0051087~chaperone binding,	IPR001589:Actinin-type, actin-binding, conserved site,IPR001715:Calponin homology domain,IPR003103:BAG domain,IPR012315:Klarsicht/ANC-1/syne-1 homology,	.	.	SM00033:CH,SM00264:BAG,SM01249:SM01249,	Actin-binding,Coiled coil,Complete proteome,Cytoplasm,Cytoskeleton,Membrane,Nucleus,Reference proteome,Repeat,Transmembrane,Transmembrane helix,	chain:Nuclear anchorage protein 1,compositionally biased region:Poly-Arg,compositionally biased region:Poly-Lys,domain:Actin-binding,domain:CH 1,domain:CH 2,domain:KASH,region of interest:6 X tandem repeat,repeat:1,repeat:2,repeat:3,repeat:4,repeat:5,repeat:6,topological domain:Cytoplasmic,topological domain:Perinuclear space,transmembrane region,	.
apx-1	Anterior Pharynx in eXcess(apx-1)	.	GO:0007154~cell communication,GO:0007275~multicellular organism development,GO:0008595~anterior/posterior axis specification, embryo,GO:0009792~embryo development ending in birth or egg hatching,GO:0009880~embryonic pattern specification,GO:0016331~morphogenesis of embryonic epithelium,GO:0030154~cell differentiation,GO:0040020~regulation of meiotic nuclear division,GO:0040028~regulation of vulva…	GO:0016020~membrane,GO:0016021~integral component of membrane,	.	IPR000742:Epidermal growth factor-like domain,IPR001774:Delta/Serrate/lag-2 (DSL) protein,IPR013032:EGF-like, conserved site,	.	.	SM00051:DSL,SM00181:EGF,	Complete proteome,Developmental protein,Differentiation,Disulfide bond,EGF-like domain,Glycoprotein,Membrane,Reference proteome,Repeat,Signal,Transmembrane,Transmembrane helix,	chain:Anterior pharynx in excess protein 1,disulfide bond,domain:DSL,domain:EGF-like 1,domain:EGF-like 2,domain:EGF-like 3,domain:EGF-like 4,domain:EGF-like 5; incomplete,glycosylation site:N-linked (GlcNAc...),signal peptide,topological domain:Cytoplasmic,topological domain:Extracellular,transmembrane region,	.
aqp-8	AQuaPorin or aquaglyceroporin related(aqp-8)	.	GO:0006810~transport,GO:0006833~water transport,GO:0009992~cellular water homeostasis,GO:0015793~glycerol transport,GO:0034220~ion transmembrane transport,GO:0071918~urea transmembrane transport,	GO:0005887~integral component of plasma membrane,GO:0009986~cell surface,GO:0016020~membrane,GO:0016021~integral component of membrane,	GO:0005215~transporter activity,GO:0015204~urea transmembrane transporter activity,GO:0015250~water channel activity,GO:0015254~glycerol channel activity,	IPR000425:Major intrinsic protein,IPR022357:Major intrinsic protein, conserved site,IPR023271:Aquaporin-like,	.	.	.	Complete proteome,Membrane,Proteomics identification,Reference proteome,Transmembrane,Transmembrane helix,Transport,	.	.
arx-2	Actin-related protein 2(arx-2)	.	GO:0002119~nematode larval development,GO:0006898~receptor-mediated endocytosis,GO:0007015~actin filament organization,GO:0007126~meiotic nuclear division,GO:0007369~gastrulation,GO:0009790~embryo development,GO:0009792~embryo development ending in birth or egg hatching,GO:0010631~epithelial cell migration,GO:0016331~morphogenesis of embryonic epithelium,GO:0034314~Arp2/3 complex-mediated actin n…	GO:0005737~cytoplasm,GO:0005856~cytoskeleton,GO:0005885~Arp2/3 protein complex,	GO:0000166~nucleotide binding,GO:0003779~actin binding,GO:0005524~ATP binding,	IPR004000:Actin-related protein,IPR004001:Actin, conserved site,IPR020902:Actin/actin-like conserved site,IPR027306:Actin-related protein 2 (Arp2),	.	.	SM00268:ACTIN,	Actin-binding,ATP-binding,Complete proteome,Cytoplasm,Cytoskeleton,Nucleotide-binding,Reference proteome,	chain:Actin-related protein 2,nucleotide phosphate-binding region:ATP,	.
arx-4	Probable actin-related protein 2/3 complex subunit 2(arx-4)	.	GO:0000003~reproduction,GO:0009792~embryo development ending in birth or egg hatching,GO:0010631~epithelial cell migration,GO:0016331~morphogenesis of embryonic epithelium,GO:0018991~oviposition,GO:0030833~regulation of actin filament polymerization,GO:0034314~Arp2/3 complex-mediated actin nucleation,	GO:0005737~cytoplasm,GO:0005856~cytoskeleton,GO:0005885~Arp2/3 protein complex,GO:0015629~actin cytoskeleton,	GO:0003779~actin binding,	IPR007188:ARP2/3 complex, 34kDa subunit (p34-Arc),	cel04144:Endocytosis,	.	.	Actin-binding,Complete proteome,Cytoplasm,Cytoskeleton,Reference proteome,	chain:Probable actin-related protein 2/3 complex subunit 2,	.
arx-6	Probable actin-related protein 2/3 complex subunit 4(arx-6)	.	GO:0009790~embryo development,GO:0009792~embryo development ending in birth or egg hatching,GO:0010631~epithelial cell migration,GO:0016331~morphogenesis of embryonic epithelium,GO:0030041~actin filament polymerization,GO:0034314~Arp2/3 complex-mediated actin nucleation,GO:0043652~engulfment of apoptotic cell,	GO:0005737~cytoplasm,GO:0005856~cytoskeleton,GO:0005885~Arp2/3 protein complex,GO:0015629~actin cytoskeleton,	GO:0003779~actin binding,	IPR008384:ARP2/3 complex, 20kDa subunit (P20-Arc),	cel04144:Endocytosis,	.	.	Actin-binding,Complete proteome,Cytoplasm,Cytoskeleton,Reference proteome,	chain:Probable actin-related protein 2/3 complex subunit 4,	.
asah-1	Acid ceramidase(asah-1)	.	GO:0006629~lipid metabolic process,GO:0006665~sphingolipid metabolic process,GO:0008340~determination of adult lifespan,	GO:0005764~lysosome,	GO:0016787~hydrolase activity,GO:0017040~ceramidase activity,	IPR016699:Acid ceramidase-like,	cel00600:Sphingolipid metabolism,cel01100:Metabolic pathways,cel04142:Lysosome,	PIRSF017632:acid ceramidase,	.	Complete proteome,Glycoprotein,Hydrolase,Lipid metabolism,Lysosome,Reference proteome,Signal,Sphingolipid metabolism,	chain:Acid ceramidase,glycosylation site:N-linked (GlcNAc...),signal peptide,	.
asm-1	Sphingomyelin phosphodiesterase 1(asm-1)	General function prediction only,	GO:0006629~lipid metabolic process,GO:0006665~sphingolipid metabolic process,GO:0006685~sphingomyelin catabolic process,GO:0008152~metabolic process,GO:0046513~ceramide biosynthetic process,	GO:0005576~extracellular region,GO:0005764~lysosome,	GO:0004767~sphingomyelin phosphodiesterase activity,GO:0016787~hydrolase activity,GO:0016798~hydrolase activity, acting on glycosyl bonds,GO:0046872~metal ion binding,	IPR004843:Metallophosphoesterase domain,IPR008139:Saposin B,IPR011001:Saposin-like,IPR011160:Sphingomyelin phosphodiesterase,	cel00600:Sphingolipid metabolism,cel01100:Metabolic pathways,cel04142:Lysosome,	PIRSF000948:sphingomyelin phosphodiesterase (acid sphingomyelinase),	SM00741:SapB,	Complete proteome,Disulfide bond,Glycoprotein,Glycosidase,Hydrolase,Lipid metabolism,Metal-binding,Reference proteome,Secreted,Signal,Sphingolipid metabolism,Zinc,	chain:Sphingomyelin phosphodiesterase 1,disulfide bond,domain:Saposin B-type,glycosylation site:N-linked (GlcNAc...),signal peptide,	.
atn-1	AcTiniN(atn-1)	.	GO:0007067~mitotic nuclear division,GO:0009792~embryo development ending in birth or egg hatching,GO:0030163~protein catabolic process,	GO:0005865~striated muscle thin filament,GO:0055120~striated muscle dense body,	GO:0003779~actin binding,GO:0005509~calcium ion binding,GO:0005515~protein binding,	IPR001589:Actinin-type, actin-binding, conserved site,IPR001715:Calponin homology domain,IPR002017:Spectrin repeat,IPR002048:EF-hand domain,IPR011992:EF-hand-like domain,IPR014837:EF-hand, Ca insensitive,IPR018159:Spectrin/alpha-actinin,	.	.	SM00033:CH,SM00150:SPEC,	Actin-binding,Complete proteome,Proteomics identification,Reference proteome,Repeat,	.	.
B0205.13	hypothetical protein(B0205.13)	.	.	.	.	.	.	.	.	Complete proteome,Proteomics identification,Reference proteome,	.	.
B0284.3	hypothetical protein(B0284.3)	.	.	GO:0016020~membrane,GO:0016021~integral component of membrane,	.	.	.	.	.	Complete proteome,Membrane,Reference proteome,Transmembrane,Transmembrane helix,	.	.
B0285.6	Uncharacterized transporter B0285.6(B0285.6)	Inorganic ion transport and metabolism,	GO:0006810~transport,GO:0006814~sodium ion transport,GO:0015746~citrate transport,GO:0055085~transmembrane transport,GO:0071422~succinate transmembrane transport,	GO:0005887~integral component of plasma membrane,GO:0016020~membrane,GO:0016021~integral component of membrane,	GO:0005215~transporter activity,GO:0015137~citrate transmembrane transporter activity,GO:0015141~succinate transmembrane transporter activity,	IPR001898:Sodium/sulphate symporter,	.	.	.	Complete proteome,Membrane,Reference proteome,Transmembrane,Transmembrane helix,Transport,	chain:Uncharacterized transporter B0285.6,transmembrane region,	.
B0303.11	Uncharacterized amino-acid permease B0303.11(B0303.11)	.	GO:0006810~transport,GO:0006811~ion transport,GO:0006865~amino acid transport,GO:0055085~transmembrane transport,	GO:0016020~membrane,GO:0016021~integral component of membrane,	GO:0005215~transporter activity,	IPR004841:Amino acid permease domain,IPR018491:K/Cl co-transporter, type 1/type 3,	.	.	.	Complete proteome,Membrane,Reference proteome,Transmembrane,Transmembrane helix,	chain:Uncharacterized amino-acid permease B0303.11,transmembrane region,	.
B0334.4	hypothetical protein(B0334.4)	.	GO:0015914~phospholipid transport,	GO:0005758~mitochondrial intermembrane space,	GO:1990050~phosphatidic acid transporter activity,	IPR006797:PRELI/MSF1,	.	.	.	Complete proteome,Proteomics identification,Reference proteome,	.	.
B0495.5	hypothetical protein(B0495.5)	Posttranslational modification, protein turnover, chaperones,	GO:0008152~metabolic process,GO:0071554~cell wall organization or biogenesis,	GO:0005886~plasma membrane,	GO:0003824~catalytic activity,	IPR004879:Domain of unknown function DUF255,IPR008928:Six-hairpin glycosidase-like,IPR012336:Thioredoxin-like fold,IPR012341:Six-hairpin glycosidase,IPR024705:Spermatogenesis-associated protein 20,	.	PIRSF006402:uncharacterized protein with thioredoxin domain,	.	Complete proteome,Reference proteome,	chain:Uncharacterized protein B0495.5,	.
B0546.4	Protein yippee-like B0546.4(B0546.4)	.	.	.	GO:0046872~metal ion binding,	IPR004910:Yippee-like protein,	.	.	.	Alternative splicing,Complete proteome,Metal-binding,Reference proteome,Zinc,	chain:Protein yippee-like B0546.4,splice variant,	.
bbs-8	Tetratricopeptide repeat protein 8(bbs-8)	.	GO:0006810~transport,GO:0006935~chemotaxis,GO:0008355~olfactory learning,GO:0015031~protein transport,GO:0030030~cell projection organization,GO:0035058~nonmotile primary cilium assembly,GO:0042073~intraciliary transport,GO:0042384~cilium assembly,GO:1904107~protein localization to microvillus membrane,	GO:0005737~cytoplasm,GO:0005856~cytoskeleton,GO:0005929~cilium,GO:0031513~nonmotile primary cilium,GO:0036064~ciliary basal body,GO:0042995~cell projection,GO:0043005~neuron projection,GO:0044292~dendrite terminus,GO:0097546~ciliary base,	.	IPR011990:Tetratricopeptide-like helical,IPR013026:Tetratricopeptide repeat-containing domain,IPR019734:Tetratricopeptide repeat,	.	.	SM00028:TPR,	Cell projection,Cilium,Cilium biogenesis/degradation,Complete proteome,Cytoplasm,Cytoskeleton,Protein transport,Reference proteome,Repeat,TPR repeat,Transport,	.	.
brp-1	Bypass of Response to Pheromone in yeast(brp-1)	.	.	GO:0016020~membrane,GO:0016021~integral component of membrane,	GO:0005515~protein binding,	.	.	.	.	Complete proteome,Membrane,Proteomics identification,Reference proteome,Transmembrane,Transmembrane helix,	.	.
C01A2.4	hypothetical protein(C01A2.4)	.	GO:0007034~vacuolar transport,	GO:0005622~intracellular,	.	IPR005024:Snf7,	cel04144:Endocytosis,	.	.	Coiled coil,Complete proteome,Proteomics identification,Reference proteome,	.	.
C01B10.9	hypothetical protein(C01B10.9)	.	GO:0008152~metabolic process,	GO:0016020~membrane,GO:0016021~integral component of membrane,	GO:0003824~catalytic activity,	IPR002591:Type I phosphodiesterase/nucleotide pyrophosphatase/phosphate transferase,IPR017849:Alkaline phosphatase-like, alpha/beta/alpha,IPR017850:Alkaline-phosphatase-like, core domain,IPR024873:Ectonucleotide pyrophosphatase/phosphodiesterase family,	.	.	.	Complete proteome,Membrane,Proteomics identification,Reference proteome,Signal,Transmembrane,Transmembrane helix,	.	.
C01C10.2	hypothetical protein(C01C10.2)	.	.	.	.	.	.	.	.	Complete proteome,Proteomics identification,Reference proteome,	chain:Uncharacterized protein C01C10.2,	.
C01G6.4	hypothetical protein(C01G6.4)	.	.	.	GO:0008270~zinc ion binding,GO:0046872~metal ion binding,	IPR001841:Zinc finger, RING-type,IPR013083:Zinc finger, RING/FYVE/PHD-type,	.	.	SM00184:RING,	Complete proteome,Proteomics identification,Reference proteome,	.	.
C04E6.7	hypothetical protein(C04E6.7)	.	GO:0008152~metabolic process,	.	GO:0016787~hydrolase activity,	IPR006439:HAD-superfamily hydrolase, subfamily IA, variant 1,IPR011945:Predicted HAD-superfamily phosphatase, subfamily IA/Epoxide hydrolase, N-terminal,IPR023214:HAD-like domain,	.	.	.	Complete proteome,Proteomics identification,Reference proteome,	.	.
C05C10.3	Probable succinyl-CoA:3-ketoacid coenzyme A transferase, mitochondrial(C05C10.3)	Lipid metabolism,	GO:0008152~metabolic process,GO:0046952~ketone body catabolic process,	GO:0005739~mitochondrion,	GO:0008260~3-oxoacid CoA-transferase activity,GO:0008410~CoA-transferase activity,GO:0016740~transferase activity,	IPR004163:Coenzyme A transferase binding site,IPR004164:Coenzyme A transferase active site,IPR004165:Coenzyme A transferase family I,IPR012791:3-oxoacid CoA-transferase, subunit B,IPR012792:3-oxoacid CoA-transferase, subunit A,IPR014388:3-oxoacid CoA-transferase,	cel00072:Synthesis and degradation of ketone bodies,cel00280:Valine, leucine and isoleucine degradation,cel00650:Butanoate metabolism,	PIRSF000858:3-oxoacid CoA-transferase,	SM00882:SM00882,	Complete proteome,Mitochondrion,Reference proteome,Transferase,Transit peptide,	chain:Probable succinyl-CoA:3-ketoacid-coenzyme A transferase, mitochondrial,region of interest:CoA-binding,transit peptide:Mitochondrion,	.
C05E11.3	hypothetical protein(C05E11.3)	.	.	GO:0016020~membrane,GO:0016021~integral component of membrane,	.	IPR004687:Lysosomal-associated transmembrane protein 4/5,	.	.	.	Complete proteome,Membrane,Reference proteome,Transmembrane,Transmembrane helix,	.	.
C05E7.2	hypothetical protein(C05E7.2)	.	.	.	.	.	.	.	.	Complete proteome,Proteomics identification,Reference proteome,Signal,	.	.
C05G5.3	hypothetical protein(C05G5.3)	.	GO:0006457~protein folding,	GO:0005783~endoplasmic reticulum,GO:0016020~membrane,GO:0016021~integral component of membrane,	GO:0005509~calcium ion binding,GO:0051082~unfolded protein binding,	IPR001580:Calreticulin/calnexin,	.	.	.	Coiled coil,Complete proteome,Membrane,Proteomics identification,Reference proteome,Transmembrane,Transmembrane helix,	.	.
C06A5.8	hypothetical protein(C06A5.8)	.	.	.	GO:0005515~protein binding,GO:0008270~zinc ion binding,GO:0046872~metal ion binding,	IPR001841:Zinc finger, RING-type,IPR013083:Zinc finger, RING/FYVE/PHD-type,IPR017907:Zinc finger, RING-type, conserved site,IPR018957:Zinc finger, C3HC4 RING-type,	.	.	SM00184:RING,	Complete proteome,Metal-binding,Reference proteome,Zinc,Zinc-finger,	.	.
C06A8.3	hypothetical protein(C06A8.3)	.	.	.	.	IPR003677:Domain of unknown function DUF148,	.	.	.	Complete proteome,Proteomics identification,Reference proteome,Signal,	.	.
C06C6.8	hypothetical protein(C06C6.8)	.	.	GO:0016020~membrane,GO:0016021~integral component of membrane,	.	IPR009564:Protein of unknown function DUF1179,	.	.	.	Complete proteome,Membrane,Reference proteome,Transmembrane,Transmembrane helix,	.	.
C06E1.7	Putative glycosyltransferase C06E1.7(C06E1.7)	.	GO:0005975~carbohydrate metabolic process,GO:0036065~fucosylation,GO:0043413~macromolecule glycosylation,	GO:0016020~membrane,	GO:0008107~galactoside 2-alpha-L-fucosyltransferase activity,GO:0016740~transferase activity,GO:0016757~transferase activity, transferring glycosyl groups,	IPR002516:Glycosyl transferase, family 11,	.	.	.	Complete proteome,Glycosyltransferase,Reference proteome,Transferase,	chain:Putative glycosyltransferase C06E1.7,	.
C06E2.5	hypothetical protein(C06E2.5)	.	.	.	.	.	.	.	.	Complete proteome,Reference proteome,	.	.
C07D10.1	hypothetical protein(C07D10.1)	.	.	.	.	IPR001810:F-box domain, cyclin-like,	.	.	.	Complete proteome,Reference proteome,	.	.
C09B8.5	hypothetical protein(C09B8.5)	.	GO:0009792~embryo development ending in birth or egg hatching,	.	.	.	.	.	.	Complete proteome,Reference proteome,	.	.
C09D4.3	hypothetical protein(C09D4.3)	.	GO:0006468~protein phosphorylation,GO:0008360~regulation of cell shape,GO:0018105~peptidyl-serine phosphorylation,GO:0040011~locomotion,	GO:0005634~nucleus,GO:0005737~cytoplasm,	GO:0000166~nucleotide binding,GO:0004672~protein kinase activity,GO:0004674~protein serine/threonine kinase activity,GO:0005524~ATP binding,	IPR000719:Protein kinase, catalytic domain,IPR011009:Protein kinase-like domain,IPR017441:Protein kinase, ATP binding site,	.	.	SM00220:S_TKc,	Complete proteome,Reference proteome,	.	.
C10C6.7	hypothetical protein(C10C6.7)	.	.	GO:0016021~integral component of membrane,	.	.	.	.	.	Complete proteome,Membrane,Reference proteome,Transmembrane,Transmembrane helix,	.	.
C10G8.8	hypothetical protein(C10G8.8)	.	.	.	.	.	.	.	.	Coiled coil,Complete proteome,Proteomics identification,Reference proteome,	.	.
C11D2.4	hypothetical protein(C11D2.4)	.	GO:0006400~tRNA modification,	.	.	IPR019438:Protein of unknown function DUF2419,	.	.	.	Complete proteome,Proteomics identification,Reference proteome,	.	.
C13C12.2	hypothetical protein(C13C12.2)	.	.	.	.	.	.	.	.	Complete proteome,Reference proteome,Signal,	.	.
C13C4.6	hypothetical protein(C13C4.6)	.	GO:0055085~transmembrane transport,	GO:0016020~membrane,GO:0016021~integral component of membrane,	.	IPR011701:Major facilitator superfamily,IPR020846:Major facilitator superfamily domain,	.	.	.	Complete proteome,Membrane,Reference proteome,Transmembrane,Transmembrane helix,	.	.
C13F10.1	hypothetical protein(C13F10.1)	.	.	GO:0016020~membrane,GO:0016021~integral component of membrane,	.	.	.	.	.	Complete proteome,Membrane,Reference proteome,Transmembrane,Transmembrane helix,	.	.
C14B1.2	hypothetical protein(C14B1.2)	.	.	GO:0016020~membrane,GO:0016021~integral component of membrane,	.	.	.	.	.	Complete proteome,Membrane,Proteomics identification,Reference proteome,Transmembrane,Transmembrane helix,	.	.
C15C8.7	hypothetical protein(C15C8.7)	.	GO:0000003~reproduction,	.	.	.	.	.	.	Complete proteome,Proteomics identification,Reference proteome,	.	.
C15H9.5	hypothetical protein(C15H9.5)	.	.	GO:0016020~membrane,GO:0016021~integral component of membrane,	.	IPR009637:Transmembrane receptor, eukaryota,	.	.	.	Complete proteome,Membrane,Proteomics identification,Reference proteome,Signal,Transmembrane,Transmembrane helix,	.	.
C16B8.4	hypothetical protein(C16B8.4)	.	GO:0009792~embryo development ending in birth or egg hatching,	GO:0016020~membrane,GO:0016021~integral component of membrane,	.	IPR003961:Fibronectin, type III,IPR013783:Immunoglobulin-like fold,	.	.	.	Complete proteome,Membrane,Reference proteome,Signal,Transmembrane,Transmembrane helix,	.	.
C17E4.6	hypothetical protein(C17E4.6)	.	GO:0006338~chromatin remodeling,GO:0006355~regulation of transcription, DNA-templated,GO:0040027~negative regulation of vulval development,GO:0043486~histone exchange,	GO:0005634~nucleus,	.	IPR008895:YL1 nuclear,IPR013272:YL1 nuclear, C-terminal,	.	.	SM00993:SM00993,	Complete proteome,Proteomics identification,Reference proteome,	.	.
C17H12.2	hypothetical protein(C17H12.2)	.	.	GO:0016020~membrane,GO:0016021~integral component of membrane,	.	IPR018795:Protein of unknown function DUF2152,	.	.	.	Complete proteome,Membrane,Proteomics identification,Reference proteome,Transmembrane,Transmembrane helix,	.	.
C17H12.4	hypothetical protein(C17H12.4)	Lipid metabolism,	.	GO:0005615~extracellular space,GO:0016020~membrane,GO:0016021~integral component of membrane,	GO:0004104~cholinesterase activity,	IPR002018:Carboxylesterase, type B,	.	.	.	Complete proteome,Membrane,Proteomics identification,Reference proteome,Signal,Transmembrane,Transmembrane helix,	active site:Acyl-ester intermediate,active site:Charge relay system,chain:Esterase CM06B1,disulfide bond,lipid moiety-binding region:N-myristoyl glycine,sequence conflict,	.
C18F10.7	hypothetical protein(C18F10.7)	.	.	GO:0005737~cytoplasm,	.	IPR002110:Ankyrin repeat,IPR003903:Ubiquitin interacting motif,IPR020683:Ankyrin repeat-containing domain,IPR021832:Ankyrin repeat domain-containing protein 13,	.	.	SM00248:ANK,	ANK repeat,Complete proteome,Proteomics identification,Reference proteome,	.	.
C18H7.1	hypothetical protein(C18H7.1)	.	.	.	.	IPR002035:von Willebrand factor, type A,	.	.	SM00327:VWA,	Complete proteome,Proteomics identification,Reference proteome,Signal,	.	.
C23G10.11	hypothetical protein(C23G10.11)	.	.	.	.	.	.	.	.	Complete proteome,Reference proteome,Signal,	.	.
C23H4.2	Carboxylic ester hydrolase(C23H4.2)	Lipid metabolism,	GO:0008152~metabolic process,	GO:0005615~extracellular space,GO:0016020~membrane,GO:0016021~integral component of membrane,	GO:0016787~hydrolase activity,GO:0052689~carboxylic ester hydrolase activity,	IPR002018:Carboxylesterase, type B,IPR019826:Carboxylesterase type B, active site,	.	.	.	Complete proteome,Hydrolase,Membrane,Reference proteome,Signal,Transmembrane,Transmembrane helix,	.	.
C25A1.5	hypothetical protein(C25A1.5)	.	GO:0000003~reproduction,GO:0002119~nematode larval development,GO:0006631~fatty acid metabolic process,GO:0006633~fatty acid biosynthetic process,GO:0008406~gonad development,GO:0040018~positive regulation of multicellular organism growth,GO:0055114~oxidation-reduction process,	GO:0005783~endoplasmic reticulum,GO:0016020~membrane,GO:0016021~integral component of membrane,	GO:0005506~iron ion binding,GO:0005515~protein binding,GO:0016491~oxidoreductase activity,GO:0080132~fatty acid alpha-hydroxylase activity,	IPR001199:Cytochrome b5-like heme/steroid binding domain,IPR006694:Fatty acid hydroxylase,	.	.	SM01117:SM01117,	Complete proteome,Membrane,Proteomics identification,Reference proteome,Transmembrane,Transmembrane helix,	.	.
C25H3.9	hypothetical protein(C25H3.9)	.	GO:0009792~embryo development ending in birth or egg hatching,	GO:0005747~mitochondrial respiratory chain complex I,	.	IPR019173:NADH:ubiquinone oxidoreductase, NDUFB5/SGDH subunit,	cel00190:Oxidative phosphorylation,cel01100:Metabolic pathways,	.	.	Complete proteome,Proteomics identification,Reference proteome,	.	.
C26F1.1	hypothetical protein(C26F1.1)	.	.	.	.	.	.	.	.	Complete proteome,Reference proteome,Signal,	.	.
C27C12.3	hypothetical protein(C27C12.3)	.	.	.	.	.	.	.	.	Complete proteome,Proteomics identification,Reference proteome,Signal,	.	.
C27C12.4	hypothetical protein(C27C12.4)	.	.	GO:0016020~membrane,GO:0016021~integral component of membrane,	.	IPR010291:Ion channel regulatory protein, UNC-93,IPR020846:Major facilitator superfamily domain,	.	.	.	Complete proteome,Membrane,Proteomics identification,Reference proteome,Transmembrane,Transmembrane helix,	.	.
C27H5.2	hypothetical protein(C27H5.2)	.	.	.	.	.	.	.	.	Coiled coil,Complete proteome,Proteomics identification,Reference proteome,	.	.
C29G2.6	hypothetical protein(C29G2.6)	.	.	GO:0016020~membrane,GO:0016021~integral component of membrane,	.	.	.	.	.	Complete proteome,Glycoprotein,Membrane,Reference proteome,Signal-anchor,Transmembrane,Transmembrane helix,	chain:Uncharacterized protein C29G2.6,glycosylation site:N-linked (GlcNAc...),topological domain:Cytoplasmic,topological domain:Extracellular,transmembrane region,	.
C29H12.6	hypothetical protein(C29H12.6)	.	GO:0019915~lipid storage,	.	.	.	.	.	.	Coiled coil,Complete proteome,Reference proteome,	.	.
C30B5.6	hypothetical protein(C30B5.6)	.	.	.	.	.	.	.	.	Coiled coil,Complete proteome,Proteomics identification,Reference proteome,Signal,	.	.
C32E8.6	hypothetical protein(C32E8.6)	Lipid metabolism / Secondary metabolites biosynthesis, transport, and catabolism,	GO:0008152~metabolic process,	.	GO:0003824~catalytic activity,	IPR000873:AMP-dependent synthetase/ligase,IPR020845:AMP-binding, conserved site,IPR025110:Domain of unknown function DUF4009,	.	.	.	Complete proteome,Reference proteome,	.	.
C33A12.19	hypothetical protein(C33A12.19)	.	.	.	.	.	.	.	.	Complete proteome,Reference proteome,Signal,	.	.
C34B2.11	hypothetical protein(C34B2.11)	.	.	GO:0016020~membrane,GO:0016021~integral component of membrane,	.	.	.	.	.	Complete proteome,Membrane,Reference proteome,Transmembrane,Transmembrane helix,	.	.
C34F6.11	hypothetical protein(C34F6.11)	.	GO:0006952~defense response,GO:0019915~lipid storage,	GO:0016020~membrane,GO:0016021~integral component of membrane,	.	.	.	.	.	Complete proteome,Membrane,Reference proteome,Transmembrane,Transmembrane helix,	.	.
C34F6.7	hypothetical protein(C34F6.7)	.	.	GO:0016020~membrane,GO:0016021~integral component of membrane,	.	IPR018801:Putative transmembrane protein precursor,	.	.	.	Complete proteome,Membrane,Proteomics identification,Reference proteome,Transmembrane,Transmembrane helix,	.	.
C35C5.8	hypothetical protein(C35C5.8)	.	.	.	.	.	.	.	.	Complete proteome,Proteomics identification,Reference proteome,Signal,	.	.
C36A4.4	Probable UDP-N-acetylglucosamine pyrophosphorylase(C36A4.4)	.	GO:0000003~reproduction,GO:0006048~UDP-N-acetylglucosamine biosynthetic process,GO:0006915~apoptotic process,GO:0008152~metabolic process,GO:0009792~embryo development ending in birth or egg hatching,GO:0048477~oogenesis,	GO:0005737~cytoplasm,GO:0005829~cytosol,	GO:0003977~UDP-N-acetylglucosamine diphosphorylase activity,GO:0016740~transferase activity,GO:0016779~nucleotidyltransferase activity,GO:0070569~uridylyltransferase activity,	IPR002618:UTP--glucose-1-phosphate uridylyltransferase,	cel00520:Amino sugar and nucleotide sugar metabolism,cel01100:Metabolic pathways,cel01130:Biosynthesis of antibiotics,	.	.	Complete proteome,Cytoplasm,Nucleotidyltransferase,Reference proteome,Transferase,	binding site:Substrate,chain:Probable UDP-N-acetylglucosamine pyrophosphorylase,short sequence motif:Substrate binding,	.
C38C6.3	hypothetical protein(C38C6.3)	.	.	.	.	.	.	.	.	Complete proteome,Reference proteome,Signal,	.	.
C39E9.8	hypothetical protein(C39E9.8)	.	.	.	.	.	.	.	.	Complete proteome,Proteomics identification,Reference proteome,Signal,	.	.
C41G7.3	hypothetical protein(C41G7.3)	.	GO:0045132~meiotic chromosome segregation,	.	GO:0003676~nucleic acid binding,GO:0003723~RNA binding,	IPR004087:K Homology domain,IPR004088:K Homology domain, type 1,	.	.	SM00322:KH,	Complete proteome,Proteomics identification,Reference proteome,	.	.
C42C1.4	hypothetical protein(C42C1.4)	.	.	.	.	IPR015943:WD40/YVTN repeat-like-containing domain,IPR017986:WD40-repeat-containing domain,IPR024977:Anaphase-promoting complex subunit 4, WD40 domain,IPR025941:Vacuolar protein sorting-associated protein 8, central domain,	.	.	.	Complete proteome,Proteomics identification,Reference proteome,Repeat,WD repeat,	.	.
C43H6.4	hypothetical protein(C43H6.4)	.	GO:0007281~germ cell development,GO:0008406~gonad development,	.	.	IPR016024:Armadillo-type fold,	.	.	.	Complete proteome,Reference proteome,	.	.
C46F11.5	hypothetical protein(C46F11.5)	.	.	GO:0016020~membrane,GO:0016021~integral component of membrane,	.	.	.	.	.	Complete proteome,Membrane,Proteomics identification,Reference proteome,Transmembrane,Transmembrane helix,	.	.
C48B6.10	hypothetical protein(C48B6.10)	.	.	GO:0016020~membrane,GO:0016021~integral component of membrane,	.	.	.	.	.	Complete proteome,Membrane,Reference proteome,Transmembrane,Transmembrane helix,	.	.
C48B6.3	hypothetical protein(C48B6.3)	.	GO:0000003~reproduction,GO:0002119~nematode larval development,GO:0006898~receptor-mediated endocytosis,	.	.	.	.	.	.	Complete proteome,Reference proteome,	.	.
C49F8.1	hypothetical protein(C49F8.1)	.	.	.	.	.	.	.	.	Complete proteome,Reference proteome,	.	.
C50B6.3	hypothetical protein(C50B6.3)	.	.	.	.	.	.	.	.	Complete proteome,Proteomics identification,Reference proteome,	.	.
C50B8.1	hypothetical protein(C50B8.1)	.	.	.	GO:0000166~nucleotide binding,GO:0003676~nucleic acid binding,	IPR000504:RNA recognition motif domain,IPR012677:Nucleotide-binding, alpha-beta plait,	.	.	SM00360:RRM,	Complete proteome,Proteomics identification,Reference proteome,	.	.
C50C3.12	hypothetical protein(C50C3.12)	.	.	.	.	.	.	.	.	Complete proteome,Reference proteome,	.	.
C50D2.1	hypothetical protein(C50D2.1)	.	GO:0019915~lipid storage,	.	.	.	.	.	.	Complete proteome,Proteomics identification,Reference proteome,	.	.
C50D2.2	hypothetical protein(C50D2.2)	.	GO:0003333~amino acid transmembrane transport,GO:0008340~determination of adult lifespan,GO:0015807~L-amino acid transport,GO:1902475~L-alpha-amino acid transmembrane transport,	GO:0005887~integral component of plasma membrane,GO:0016020~membrane,GO:0016021~integral component of membrane,	GO:0015171~amino acid transmembrane transporter activity,GO:0015179~L-amino acid transmembrane transporter activity,GO:0015297~antiporter activity,	IPR002293:Amino acid/polyamine transporter I,	.	.	.	Complete proteome,Membrane,Reference proteome,Transmembrane,Transmembrane helix,	.	.
C50D2.7	Probable ADP-dependent glucokinase(C50D2.7)	Carbohydrate transport and metabolism,	GO:0005975~carbohydrate metabolic process,GO:0006096~glycolytic process,GO:0016310~phosphorylation,	GO:0005576~extracellular region,	GO:0016301~kinase activity,GO:0016740~transferase activity,GO:0016773~phosphotransferase activity, alcohol group as acceptor,GO:0043843~ADP-specific glucokinase activity,GO:0046872~metal ion binding,	IPR007666:ADP-specific phosphofructokinase/glucokinase,	cel00010:Glycolysis / Gluconeogenesis,cel01100:Metabolic pathways,cel01130:Biosynthesis of antibiotics,cel01200:Carbon metabolism,	.	.	Complete proteome,Glycolysis,Glycoprotein,Kinase,Magnesium,Metal-binding,Reference proteome,Secreted,Signal,Transferase,	active site:Proton acceptor,chain:Probable ADP-dependent glucokinase,domain:ADPK,glycosylation site:N-linked (GlcNAc...),metal ion-binding site:Magnesium,signal peptide,	.
C50F4.16	hypothetical protein(C50F4.16)	.	GO:0008152~metabolic process,	.	GO:0016787~hydrolase activity,	IPR000086:NUDIX hydrolase domain,IPR015797:NUDIX hydrolase domain-like,	.	.	.	Complete proteome,Proteomics identification,Reference proteome,	.	.
C50F4.8	hypothetical protein(C50F4.8)	.	.	.	.	.	.	.	.	Complete proteome,Proteomics identification,Reference proteome,Signal,	.	.
C50H2.13	hypothetical protein(C50H2.13)	.	.	GO:0016020~membrane,GO:0016021~integral component of membrane,	.	.	.	.	.	Complete proteome,Membrane,Reference proteome,Transmembrane,Transmembrane helix,	.	.
C54F6.3	hypothetical protein(C54F6.3)	.	GO:0008152~metabolic process,	GO:0016021~integral component of membrane,	GO:0008146~sulfotransferase activity,	IPR005331:Sulfotransferase,IPR007669:Protein of unknown function DUF595,	.	.	.	Complete proteome,Reference proteome,	.	.
C56A3.6	hypothetical protein(C56A3.6)	.	.	.	GO:0005509~calcium ion binding,	IPR002048:EF-hand domain,IPR011992:EF-hand-like domain,IPR018247:EF-Hand 1, calcium-binding site,	.	.	SM00054:EFh,	Complete proteome,Proteomics identification,Reference proteome,	.	.
C56C10.7	Probable trafficking protein particle complex subunit 13 homolog(C56C10.7)	.	.	.	.	IPR010378:Protein of unknown function DUF974,	.	.	.	Alternative splicing,Complete proteome,Reference proteome,	chain:UPF0533 protein C56C10.7,splice variant,	.
cal-3	CALmodulin related genes(cal-3)	.	.	.	GO:0005509~calcium ion binding,	IPR002048:EF-hand domain,IPR011992:EF-hand-like domain,IPR018247:EF-Hand 1, calcium-binding site,	.	.	SM00054:EFh,	Complete proteome,Reference proteome,	.	.
cal-4	CALmodulin related genes(cal-4)	.	.	.	GO:0005509~calcium ion binding,	IPR002048:EF-hand domain,IPR011992:EF-hand-like domain,IPR018247:EF-Hand 1, calcium-binding site,	.	.	SM00054:EFh,	Complete proteome,Reference proteome,	.	.
cash-1	CKA And Striatin Homolog(cash-1)	.	GO:0000003~reproduction,GO:0002119~nematode larval development,GO:0040011~locomotion,GO:0040035~hermaphrodite genitalia development,	.	.	IPR001680:WD40 repeat,IPR013258:Striatin, N-terminal,IPR015943:WD40/YVTN repeat-like-containing domain,IPR017986:WD40-repeat-containing domain,IPR019775:WD40 repeat, conserved site,IPR020472:G-protein beta WD-40 repeat,	.	.	SM00320:WD40,	Coiled coil,Complete proteome,Proteomics identification,Reference proteome,	.	.
catp-1	Cation transporting ATPase(catp-1)	.	GO:0002119~nematode larval development,GO:0008152~metabolic process,GO:0040024~dauer larval development,GO:0098655~cation transmembrane transport,	GO:0005887~integral component of plasma membrane,GO:0016020~membrane,GO:0016021~integral component of membrane,GO:0043231~intracellular membrane-bounded organelle,	GO:0000166~nucleotide binding,GO:0005524~ATP binding,GO:0016787~hydrolase activity,GO:0019829~cation-transporting ATPase activity,GO:0046872~metal ion binding,	IPR001757:Cation-transporting P-type ATPase,IPR004014:Cation-transporting P-type ATPase, N-terminal,IPR006068:Cation-transporting P-type ATPase, C-terminal,IPR008250:P-type ATPase, A domain,IPR023214:HAD-like domain,IPR023298:P-type ATPase, transmembrane domain,IPR023299:P-type ATPase, cytoplasmic domain N,	.	.	SM00831:SM00831,	ATP-binding,Complete proteome,Hydrolase,Membrane,Nucleotide-binding,Proteomics identification,Reference proteome,Transmembrane,Transmembrane helix,	.	.
cbn-1	Calcium BiNding protein homolog(cbn-1)	Signal transduction mechanisms / Cytoskeleton / Cell division and chromosome partitioning / General function prediction only,	GO:0007165~signal transduction,	GO:0005578~proteinaceous extracellular matrix,	GO:0005509~calcium ion binding,	IPR002048:EF-hand domain,IPR011992:EF-hand-like domain,IPR018247:EF-Hand 1, calcium-binding site,IPR019577:SPARC/Testican, calcium-binding domain,	.	.	SM00054:EFh,	Complete proteome,Proteomics identification,Reference proteome,Signal,	.	.
cdc-14	Cell Division Cycle related(cdc-14)	.	GO:0000226~microtubule cytoskeleton organization,GO:0000281~mitotic cytokinesis,GO:0006470~protein dephosphorylation,GO:0006974~cellular response to DNA damage stimulus,GO:0007049~cell cycle,GO:0007096~regulation of exit from mitosis,GO:0016311~dephosphorylation,GO:0035335~peptidyl-tyrosine dephosphorylation,GO:0040038~polar body extrusion after meiotic divisions,GO:0042384~cilium assembly,GO:004…	GO:0000235~astral microtubule,GO:0000922~spindle pole,GO:0005634~nucleus,GO:0005730~nucleolus,GO:0005737~cytoplasm,GO:0005813~centrosome,GO:0005819~spindle,GO:0005856~cytoskeleton,GO:0005874~microtubule,GO:0030496~midbody,GO:0051233~spindle midzone,GO:1990023~mitotic spindle midzone,	GO:0003676~nucleic acid binding,GO:0004721~phosphoprotein phosphatase activity,GO:0004722~protein serine/threonine phosphatase activity,GO:0004725~protein tyrosine phosphatase activity,GO:0008138~protein tyrosine/serine/threonine phosphatase activity,GO:0016787~hydrolase activity,GO:0016791~phosphatase activity,GO:0046872~metal ion binding,	IPR000340:Dual specificity phosphatase, catalytic domain,IPR000387:Protein-tyrosine/Dual specificity phosphatase,IPR006612:Zinc finger, C2CH-type,IPR016130:Protein-tyrosine phosphatase, active site,IPR020422:Dual specificity phosphatase, subgroup, catalytic domain,IPR026070:Tyrosine-protein phosphatase CDC14,	.	.	SM00195:DSPc,SM00692:DM3,SM00980:SM00980,	Alternative splicing,Cell cycle,Cell division,Complete proteome,Cytoplasm,Cytoskeleton,Hydrolase,Metal-binding,Microtubule,Protein phosphatase,Proteomics identification,Reference proteome,Zinc,Zinc-finger,	active site:Phosphocysteine intermediate,chain:Probable tyrosine-protein phosphatase cdc-14,domain:Tyrosine-protein phosphatase,mutagenesis site,splice variant,zinc finger region:THAP-type,	.
cdh-9	CaDHerin family(cdh-9)	.	GO:0007156~homophilic cell adhesion via plasma membrane adhesion molecules,	GO:0005886~plasma membrane,GO:0016020~membrane,GO:0016021~integral component of membrane,	GO:0005509~calcium ion binding,	IPR002126:Cadherin,IPR015919:Cadherin-like,IPR020894:Cadherin conserved site,	.	.	SM00112:CA,	Calcium,Complete proteome,Membrane,Reference proteome,Repeat,Signal,Transmembrane,Transmembrane helix,	.	.
cey-2	C. Elegans Y-box(cey-2)	.	GO:0006355~regulation of transcription, DNA-templated,	GO:0030529~intracellular ribonucleoprotein complex,	GO:0003676~nucleic acid binding,GO:0003677~DNA binding,	IPR002059:Cold-shock protein, DNA-binding,IPR011129:Cold shock protein,IPR012340:Nucleic acid-binding, OB-fold,IPR019844:Cold-shock conserved site,	.	.	SM00357:CSP,	Complete proteome,Proteomics identification,Reference proteome,	.	.
cfz-2	Caenorhabditis FriZzled homolog(cfz-2)	.	GO:0001764~neuron migration,GO:0007166~cell surface receptor signaling pathway,GO:0007186~G-protein coupled receptor signaling pathway,GO:0007275~multicellular organism development,GO:0007411~axon guidance,GO:0016055~Wnt signaling pathway,GO:0035567~non-canonical Wnt signaling pathway,GO:0060070~canonical Wnt signaling pathway,GO:0097402~neuroblast migration,GO:0097475~motor neuron migration,GO:1…	GO:0016020~membrane,GO:0016021~integral component of membrane,	GO:0004930~G-protein coupled receptor activity,GO:0017147~Wnt-protein binding,GO:0042813~Wnt-activated receptor activity,	IPR000539:Frizzled protein,IPR015526:Frizzled/secreted frizzled-related protein,IPR017981:GPCR, family 2-like,IPR020067:Frizzled domain,IPR026554:Frizzled-3, insect,	cel04310:Wnt signaling pathway,	.	SM00063:FRI,SM01330:SM01330,	Cell membrane,Complete proteome,Developmental protein,Disulfide bond,G-protein coupled receptor,Glycoprotein,Membrane,Neurogenesis,Receptor,Reference proteome,Signal,Transducer,Transmembrane,Transmembrane helix,Wnt signaling pathway,	.	.
che-14	hypothetical protein(che-14)	General function prediction only,	GO:0007224~smoothened signaling pathway,GO:0043053~dauer entry,	GO:0016020~membrane,GO:0016021~integral component of membrane,GO:0016324~apical plasma membrane,	.	IPR000731:Sterol-sensing domain,	.	.	.	Complete proteome,Membrane,Proteomics identification,Reference proteome,Transmembrane,Transmembrane helix,	.	.
chn-1	C-term of Hsp70-iNteracting protein (CHIP family)(chn-1)	.	GO:0000209~protein polyubiquitination,GO:0002119~nematode larval development,GO:0016567~protein ubiquitination,GO:0018991~oviposition,GO:0040011~locomotion,GO:0045214~sarcomere organization,GO:0051865~protein autoubiquitination,	GO:0005737~cytoplasm,	GO:0004842~ubiquitin-protein transferase activity,GO:0030544~Hsp70 protein binding,GO:0031625~ubiquitin protein ligase binding,GO:0034450~ubiquitin-ubiquitin ligase activity,GO:0051087~chaperone binding,	IPR001440:Tetratricopeptide TPR-1,IPR003613:U box domain,IPR011990:Tetratricopeptide-like helical,IPR013026:Tetratricopeptide repeat-containing domain,IPR013083:Zinc finger, RING/FYVE/PHD-type,IPR019734:Tetratricopeptide repeat,	cel04120:Ubiquitin mediated proteolysis,cel04141:Protein processing in endoplasmic reticulum,	.	SM00028:TPR,SM00504:Ubox,	Complete proteome,Proteomics identification,Reference proteome,Repeat,TPR repeat,	.	.
clec-146	C-type LECtin(clec-146)	.	.	.	GO:0030246~carbohydrate binding,	IPR001304:C-type lectin,IPR016186:C-type lectin-like,IPR016187:C-type lectin fold,	.	.	SM00034:CLECT,	Coiled coil,Complete proteome,Lectin,Proteomics identification,Reference proteome,Signal,	.	.
clh-1	Chloride channel protein(clh-1)	.	GO:0006810~transport,GO:0006811~ion transport,GO:0006821~chloride transport,GO:0034220~ion transmembrane transport,GO:0055085~transmembrane transport,GO:1903959~regulation of anion transmembrane transport,	GO:0016020~membrane,GO:0016021~integral component of membrane,	GO:0005216~ion channel activity,GO:0005247~voltage-gated chloride channel activity,	IPR000644:Cystathionine beta-synthase, core,IPR001807:Chloride channel, voltage gated,IPR014743:Chloride channel, core,	.	.	.	Chloride,Complete proteome,Ion transport,Membrane,Proteomics identification,Reference proteome,Transmembrane,Transmembrane helix,Transport,	.	.
cln-3.2	Battenin(cln-3.2)	.	GO:0007034~vacuolar transport,GO:0007040~lysosome organization,GO:0008340~determination of adult lifespan,GO:0009792~embryo development ending in birth or egg hatching,GO:0015809~arginine transport,GO:0046662~regulation of oviposition,GO:0051453~regulation of intracellular pH,	GO:0005764~lysosome,GO:0005765~lysosomal membrane,GO:0016020~membrane,GO:0016021~integral component of membrane,GO:0031301~integral component of organelle membrane,	.	IPR003492:Batten's disease protein Cln3,IPR018460:Batten's disease protein Cln3, subgroup,IPR020846:Major facilitator superfamily domain,	.	PIRSF015974:CLN3 protein/Battenin (Batten disease protein),	.	Complete proteome,Membrane,Proteomics identification,Reference proteome,Transmembrane,Transmembrane helix,	.	.
clr-1	Receptor-type tyrosine-protein phosphatase(clr-1)	.	GO:0000003~reproduction,GO:0002119~nematode larval development,GO:0006470~protein dephosphorylation,GO:0010171~body morphogenesis,GO:0018991~oviposition,GO:0035335~peptidyl-tyrosine dephosphorylation,GO:0040002~collagen and cuticulin-based cuticle development,GO:0040011~locomotion,GO:0040037~negative regulation of fibroblast growth factor receptor signaling pathway,	GO:0005886~plasma membrane,GO:0016020~membrane,GO:0016021~integral component of membrane,	GO:0004721~phosphoprotein phosphatase activity,GO:0004725~protein tyrosine phosphatase activity,GO:0005001~transmembrane receptor protein tyrosine phosphatase activity,GO:0016787~hydrolase activity,	IPR000242:Protein-tyrosine phosphatase, receptor/non-receptor type,IPR000387:Protein-tyrosine/Dual specificity phosphatase,IPR003595:Protein-tyrosine phosphatase, catalytic,IPR003599:Immunoglobulin subtype,IPR003961:Fibronectin, type III,IPR007110:Immunoglobulin-like domain,IPR013783:Immunoglobulin-like fold,IPR016130:Protein-tyrosine phosphatase, active site,	.	.	SM00060:FN3,SM00194:PTPc,SM00404:PTPc_motif,SM00409:IG,	Alternative splicing,Cell membrane,Complete proteome,Disulfide bond,Hydrolase,Immunoglobulin domain,Membrane,Protein phosphatase,Reference proteome,Signal,Transmembrane,Transmembrane helix,	.	.
coel-1	tubulin folding COfactor E-Like protein(coel-1)	.	.	.	.	.	.	.	.	Complete proteome,Proteomics identification,Reference proteome,	.	.
col-120	COLlagen(col-120)	.	.	GO:0005581~collagen trimer,GO:0016020~membrane,GO:0016021~integral component of membrane,	GO:0042302~structural constituent of cuticle,	IPR002486:Nematode cuticle collagen, N-terminal,	.	.	SM01088:SM01088,	Collagen,Complete proteome,Membrane,Reference proteome,Transmembrane,Transmembrane helix,	.	.
col-17	COLlagen(col-17)	.	GO:0010171~body morphogenesis,	GO:0005581~collagen trimer,	.	.	.	.	.	Collagen,Complete proteome,Reference proteome,	.	.
col-49	COLlagen(col-49)	.	.	GO:0005581~collagen trimer,	GO:0042302~structural constituent of cuticle,	IPR002486:Nematode cuticle collagen, N-terminal,IPR008160:Collagen triple helix repeat,	.	.	SM01088:SM01088,	Collagen,Complete proteome,Proteomics identification,Reference proteome,	.	.
cpg-2	Chondroitin proteoglycan-2(cpg-2)	.	GO:0000281~mitotic cytokinesis,GO:0006030~chitin metabolic process,GO:0007049~cell cycle,GO:0007275~multicellular organism development,GO:0009790~embryo development,GO:0009792~embryo development ending in birth or egg hatching,GO:0030703~eggshell formation,GO:0032465~regulation of cytokinesis,GO:0051301~cell division,	GO:0005576~extracellular region,	GO:0008061~chitin binding,	IPR002557:Chitin binding domain,	.	.	SM00494:ChtBD2,	Cell cycle,Cell division,Chitin-binding,Complete proteome,Developmental protein,Disulfide bond,Glycoprotein,Proteoglycan,Reference proteome,Repeat,Signal,	chain:Chondroitin proteoglycan-2,compositionally biased region:Gly-rich,disulfide bond,domain:Chitin-binding type-2 1,domain:Chitin-binding type-2 2,domain:Chitin-binding type-2 3,domain:Chitin-binding type-2 4,domain:Chitin-binding type-2 5,domain:Chitin-binding type-2 6,glycosylation site:N-linked (GlcNAc...),glycosylation site:O-linked (Xyl...) (chondroitin sulfate),signal peptide,	.
cpg-8	Chondroitin proteoglycan 8(cpg-8)	.	GO:0000003~reproduction,	.	.	.	.	.	.	Alternative splicing,Complete proteome,Glycoprotein,Proteoglycan,Reference proteome,Signal,	chain:Chondroitin proteoglycan 8,glycosylation site:O-linked (Xyl...) (chondroitin sulfate),signal peptide,splice variant,	.
cpi-2	Cystatin(cpi-2)	.	GO:0000003~reproduction,GO:0006508~proteolysis,GO:0010466~negative regulation of peptidase activity,GO:0010951~negative regulation of endopeptidase activity,GO:2000117~negative regulation of cysteine-type endopeptidase activity,	GO:0005615~extracellular space,	GO:0002020~protease binding,GO:0004869~cysteine-type endopeptidase inhibitor activity,GO:0008233~peptidase activity,GO:0030414~peptidase inhibitor activity,	IPR000010:Proteinase inhibitor I25, cystatin,IPR020381:Proteinase inhibitor I25, cystatin, conserved region,IPR027214:Cystatin,	.	.	SM00043:CY,	Complete proteome,Protease inhibitor,Proteomics identification,Reference proteome,Signal,Thiol protease inhibitor,	.	.
cpl-1	CathePsin L family(cpl-1)	.	GO:0002119~nematode larval development,GO:0006508~proteolysis,GO:0009792~embryo development ending in birth or egg hatching,GO:0040011~locomotion,GO:0051603~proteolysis involved in cellular protein catabolic process,GO:0070265~necrotic cell death,	GO:0005615~extracellular space,GO:0005764~lysosome,GO:0031983~vesicle lumen,GO:0042718~yolk granule,	GO:0004197~cysteine-type endopeptidase activity,GO:0005515~protein binding,GO:0008233~peptidase activity,GO:0008234~cysteine-type peptidase activity,GO:0016787~hydrolase activity,	IPR000169:Cysteine peptidase, cysteine active site,IPR000668:Peptidase C1A, papain C-terminal,IPR013128:Peptidase C1A, papain,IPR013201:Proteinase inhibitor I29, cathepsin propeptide,IPR025660:Cysteine peptidase, histidine active site,IPR025661:Cysteine peptidase, asparagine active site,	cel04142:Lysosome,cel04145:Phagosome,	.	SM00645:Pept_C1,SM00848:SM00848,	Complete proteome,Hydrolase,Protease,Proteomics identification,Reference proteome,Signal,Thiol protease,	.	.
cpn-3	CalPoNin(cpn-3)	.	GO:0002119~nematode larval development,GO:0009792~embryo development ending in birth or egg hatching,	GO:0030016~myofibril,	.	IPR001715:Calponin homology domain,IPR003096:Smooth muscle protein/calponin,	.	.	SM00033:CH,	Complete proteome,Proteomics identification,Reference proteome,	.	.
cpr-4	Cathepsin B-like cysteine proteinase 4(cpr-4)	.	GO:0006508~proteolysis,GO:0051603~proteolysis involved in cellular protein catabolic process,	GO:0005615~extracellular space,GO:0005764~lysosome,	GO:0004197~cysteine-type endopeptidase activity,GO:0008233~peptidase activity,GO:0008234~cysteine-type peptidase activity,GO:0016787~hydrolase activity,	IPR000169:Cysteine peptidase, cysteine active site,IPR000668:Peptidase C1A, papain C-terminal,IPR013128:Peptidase C1A, papain,IPR025660:Cysteine peptidase, histidine active site,IPR025661:Cysteine peptidase, asparagine active site,	cel04142:Lysosome,	.	SM00645:Pept_C1,	Complete proteome,Disulfide bond,Glycoprotein,Hydrolase,Protease,Reference proteome,Signal,Thiol protease,Zymogen,	chain:Cathepsin B-like cysteine proteinase 4,disulfide bond,glycosylation site:N-linked (GlcNAc...),signal peptide,	.
cpt-1	Carnitine Palmitoyl Transferase(cpt-1)	.	GO:0008152~metabolic process,	GO:0016020~membrane,GO:0016021~integral component of membrane,	GO:0016740~transferase activity,GO:0016746~transferase activity, transferring acyl groups,	IPR000542:Acyltransferase ChoActase/COT/CPT,	cel00071:Fatty acid degradation,cel01212:Fatty acid metabolism,cel04931:Insulin resistance,	.	.	Acyltransferase,Complete proteome,Membrane,Proteomics identification,Reference proteome,Transferase,Transmembrane,Transmembrane helix,	.	.
csc-1	Chromosome segregation and cytokinesis defective protein 1(csc-1)	.	GO:0000003~reproduction,GO:0000281~mitotic cytokinesis,GO:0007049~cell cycle,GO:0007067~mitotic nuclear division,GO:0007079~mitotic chromosome movement towards spindle pole,GO:0007080~mitotic metaphase plate congression,GO:0009792~embryo development ending in birth or egg hatching,GO:0010171~body morphogenesis,GO:0040038~polar body extrusion after meiotic divisions,GO:0045132~meiotic chromosome s…	GO:0000775~chromosome, centromeric region,GO:0000793~condensed chromosome,GO:0000794~condensed nuclear chromosome,GO:0005634~nucleus,GO:0005694~chromosome,GO:0005737~cytoplasm,GO:0005819~spindle,GO:0005856~cytoskeleton,GO:1990023~mitotic spindle midzone,GO:1990385~meiotic spindle midzone,	GO:0005515~protein binding,	.	.	.	.	Cell cycle,Cell division,Centromere,Chromosome,Coiled coil,Complete proteome,Cytoplasm,Cytoskeleton,Mitosis,Nucleus,Reference proteome,	chain:Chromosome segregation and cytokinesis defective protein 1,	.
ctl-1	Catalase-2(ctl-1)	Inorganic ion transport and metabolism,	GO:0006979~response to oxidative stress,GO:0007411~axon guidance,GO:0008340~determination of adult lifespan,GO:0019915~lipid storage,GO:0042542~response to hydrogen peroxide,GO:0042744~hydrogen peroxide catabolic process,GO:0055114~oxidation-reduction process,GO:0098869~cellular oxidant detoxification,	GO:0005737~cytoplasm,GO:0005739~mitochondrion,GO:0005777~peroxisome,	GO:0003824~catalytic activity,GO:0004096~catalase activity,GO:0004601~peroxidase activity,GO:0016491~oxidoreductase activity,GO:0020037~heme binding,GO:0046872~metal ion binding,	IPR002226:Catalase haem-binding site,IPR010582:Catalase immune-responsive domain,IPR011614:Catalase core domain,IPR018028:Catalase, mono-functional, haem-containing,IPR020835:Catalase-like domain,IPR024708:Catalase active site,IPR024711:Catalase, mono-functional, haem-containing, clades 1 and 3,	cel00380:Tryptophan metabolism,cel00630:Glyoxylate and dicarboxylate metabolism,cel01130:Biosynthesis of antibiotics,cel01200:Carbon metabolism,cel04068:FoxO signaling pathway,cel04146:Peroxisome,	PIRSF038928:monofunctional catalase, clades 1 and 3 type,	SM01060:SM01060,	Complete proteome,Cytoplasm,Heme,Hydrogen peroxide,Iron,Metal-binding,Oxidoreductase,Peroxidase,Reference proteome,	chain:Catalase-2,metal ion-binding site:Iron (heme axial ligand),sequence conflict,	.
ctns-1	Cystinosin homolog(ctns-1)	.	GO:0006810~transport,GO:0006909~phagocytosis,GO:0015811~L-cystine transport,GO:1902475~L-alpha-amino acid transmembrane transport,	GO:0005764~lysosome,GO:0005765~lysosomal membrane,GO:0016020~membrane,GO:0016021~integral component of membrane,GO:0031410~cytoplasmic vesicle,GO:0045335~phagocytic vesicle,	GO:0015184~L-cystine transmembrane transporter activity,GO:0034639~L-amino acid efflux transmembrane transporter activity,	IPR005282:Lysosomal cystine transporter,IPR006603:Cystinosin/ERS1p repeat,	cel04142:Lysosome,	.	SM00679:CTNS,	Alternative splicing,Complete proteome,Cytoplasmic vesicle,Glycoprotein,Lysosome,Membrane,Reference proteome,Repeat,Transmembrane,Transmembrane helix,Transport,	chain:Cystinosin homolog,domain:PQ-loop 1,domain:PQ-loop 2,glycosylation site:N-linked (GlcNAc...),splice variant,topological domain:Cytoplasmic,topological domain:Lumenal,transmembrane region,	.
cup-2	Derlin-1(cup-2)	.	GO:0000003~reproduction,GO:0006810~transport,GO:0006897~endocytosis,GO:0008406~gonad development,GO:0015031~protein transport,GO:0051788~response to misfolded protein,	GO:0005768~endosome,GO:0005769~early endosome,GO:0005783~endoplasmic reticulum,GO:0005789~endoplasmic reticulum membrane,GO:0016020~membrane,GO:0016021~integral component of membrane,GO:0043229~intracellular organelle,GO:0097038~perinuclear endoplasmic reticulum,	.	IPR007599:Derlin,	cel04141:Protein processing in endoplasmic reticulum,	.	.	Complete proteome,Endoplasmic reticulum,Membrane,Protein transport,Reference proteome,Stress response,Transmembrane,Transmembrane helix,Transport,	chain:Derlin-1,topological domain:Cytoplasmic,topological domain:Lumenal,transmembrane region,	.
cyd-1	G1/S-specific cyclin-D(cyd-1)	.	GO:0000003~reproduction,GO:0002119~nematode larval development,GO:0006898~receptor-mediated endocytosis,GO:0007049~cell cycle,GO:0007506~gonadal mesoderm development,GO:0007530~sex determination,GO:0008356~asymmetric cell division,GO:0008406~gonad development,GO:0008584~male gonad development,GO:0010628~positive regulation of gene expression,GO:0030154~cell differentiation,GO:0032875~regulation o…	.	.	IPR006671:Cyclin, N-terminal,IPR013763:Cyclin-like,	cel04068:FoxO signaling pathway,cel04310:Wnt signaling pathway,cel04630:Jak-STAT signaling pathway,	.	SM00385:CYCLIN,	Cell cycle,Cell division,Complete proteome,Cyclin,Differentiation,Gonadal differentiation,Reference proteome,	.	.
cyk-3	CYtoKinesis defect(cyk-3)	Posttranslational modification, protein turnover, chaperones,Signal transduction mechanisms / Cytoskeleton / Cell division and chromosome partitioning / General function prediction only,	GO:0006915~apoptotic process,GO:0009792~embryo development ending in birth or egg hatching,GO:0016579~protein deubiquitination,GO:0051301~cell division,	.	GO:0004843~thiol-dependent ubiquitin-specific protease activity,GO:0005509~calcium ion binding,GO:0016787~hydrolase activity,GO:0036459~thiol-dependent ubiquitinyl hydrolase activity,	IPR001394:Peptidase C19, ubiquitin carboxyl-terminal hydrolase 2,IPR002048:EF-hand domain,IPR006615:Peptidase C19, ubiquitin-specific peptidase, DUSP domain,IPR011992:EF-hand-like domain,IPR018247:EF-Hand 1, calcium-binding site,	.	.	SM00054:EFh,SM00695:DUSP,	Coiled coil,Complete proteome,Hydrolase,Proteomics identification,Reference proteome,	.	.
cyp-23A1	CYtochrome P450 family(cyp-23A1)	Secondary metabolites biosynthesis, transport, and catabolism,	GO:0040011~locomotion,GO:0055114~oxidation-reduction process,	GO:0016020~membrane,GO:0016021~integral component of membrane,	GO:0004497~monooxygenase activity,GO:0005506~iron ion binding,GO:0008395~steroid hydroxylase activity,GO:0016491~oxidoreductase activity,GO:0016705~oxidoreductase activity, acting on paired donors, with incorporation or reduction of molecular oxygen,GO:0020037~heme binding,GO:0046872~metal ion binding,	IPR001128:Cytochrome P450,IPR002401:Cytochrome P450, E-class, group I,IPR017972:Cytochrome P450, conserved site,	.	.	.	Complete proteome,Heme,Iron,Membrane,Metal-binding,Monooxygenase,Oxidoreductase,Reference proteome,Transmembrane,Transmembrane helix,	.	.
cyp-33C3	CYtochrome P450 family(cyp-33C3)	Secondary metabolites biosynthesis, transport, and catabolism,	GO:0055114~oxidation-reduction process,	.	GO:0004497~monooxygenase activity,GO:0005506~iron ion binding,GO:0008395~steroid hydroxylase activity,GO:0016491~oxidoreductase activity,GO:0016705~oxidoreductase activity, acting on paired donors, with incorporation or reduction of molecular oxygen,GO:0020037~heme binding,GO:0046872~metal ion binding,	IPR001128:Cytochrome P450,IPR002401:Cytochrome P450, E-class, group I,IPR017972:Cytochrome P450, conserved site,	.	.	.	Complete proteome,Heme,Iron,Metal-binding,Monooxygenase,Oxidoreductase,Reference proteome,Signal,	.	.
D1007.10	hypothetical protein(D1007.10)	.	.	GO:0016020~membrane,GO:0016021~integral component of membrane,	.	.	.	.	.	Complete proteome,Membrane,Proteomics identification,Reference proteome,Transmembrane,Transmembrane helix,	.	.
D1086.12	hypothetical protein(D1086.12)	.	.	.	.	.	.	.	.	Complete proteome,Proteomics identification,Reference proteome,Signal,	.	.
D1086.8	hypothetical protein(D1086.8)	.	.	.	.	IPR002542:Domain of unknown function DUF19,	.	.	.	Complete proteome,Proteomics identification,Reference proteome,Signal,	.	.
D2030.2	hypothetical protein(D2030.2)	.	GO:0002119~nematode larval development,GO:0006508~proteolysis,GO:0006898~receptor-mediated endocytosis,GO:0030163~protein catabolic process,GO:0071688~striated muscle myosin thick filament assembly,	GO:0005759~mitochondrial matrix,	GO:0000166~nucleotide binding,GO:0004176~ATP-dependent peptidase activity,GO:0005524~ATP binding,	IPR003593:AAA+ ATPase domain,IPR003959:ATPase, AAA-type, core,IPR019489:Clp ATPase, C-terminal,IPR027417:P-loop containing nucleoside triphosphate hydrolase,	.	.	SM00382:AAA,SM01086:SM01086,	Complete proteome,Proteomics identification,Reference proteome,	.	.
D2030.3	hypothetical protein(D2030.3)	.	GO:0002119~nematode larval development,GO:0006898~receptor-mediated endocytosis,GO:0071688~striated muscle myosin thick filament assembly,	GO:0005634~nucleus,	.	IPR016024:Armadillo-type fold,	.	.	.	Coiled coil,Complete proteome,Proteomics identification,Reference proteome,	.	.
D2096.6	hypothetical protein(D2096.6)	.	GO:0002119~nematode larval development,GO:0030968~endoplasmic reticulum unfolded protein response,	.	.	.	.	.	.	Complete proteome,Reference proteome,	chain:Uncharacterized protein D2096.6,	.
daf-15	hypothetical protein(daf-15)	.	GO:0002119~nematode larval development,GO:0008340~determination of adult lifespan,GO:0031929~TOR signaling,GO:0040024~dauer larval development,GO:0045860~positive regulation of protein kinase activity,GO:2000785~regulation of autophagosome assembly,	GO:0031931~TORC1 complex,	GO:0030295~protein kinase activator activity,GO:0030674~protein binding, bridging,	IPR000357:HEAT,IPR004083:Regulatory associated protein of TOR,IPR011989:Armadillo-like helical,IPR015943:WD40/YVTN repeat-like-containing domain,IPR016024:Armadillo-type fold,IPR017986:WD40-repeat-containing domain,	cel04150:mTOR signaling pathway,	.	SM01302:SM01302,	Complete proteome,Proteomics identification,Reference proteome,	.	.
daf-4	Cell surface receptor daf-4(daf-4)	.	GO:0002119~nematode larval development,GO:0006468~protein phosphorylation,GO:0007178~transmembrane receptor protein serine/threonine kinase signaling pathway,GO:0007275~multicellular organism development,GO:0016310~phosphorylation,GO:0018991~oviposition,GO:0019915~lipid storage,GO:0022604~regulation of cell morphogenesis,GO:0023014~signal transduction by protein phosphorylation,GO:0030509~BMP sig…	GO:0005886~plasma membrane,GO:0016020~membrane,GO:0016021~integral component of membrane,	GO:0000166~nucleotide binding,GO:0004672~protein kinase activity,GO:0004674~protein serine/threonine kinase activity,GO:0004675~transmembrane receptor protein serine/threonine kinase activity,GO:0004702~receptor signaling protein serine/threonine kinase activity,GO:0005515~protein binding,GO:0005524~ATP binding,GO:0016301~kinase activity,GO:0016740~transferase activity,GO:0036122~BMP binding,GO:0…	IPR000333:Activin type II/Transforming growth factor-beta II receptor,IPR000719:Protein kinase, catalytic domain,IPR001245:Serine-threonine/tyrosine-protein kinase catalytic domain,IPR008271:Serine/threonine-protein kinase, active site,IPR011009:Protein kinase-like domain,	.	.	SM00220:S_TKc,	ATP-binding,Complete proteome,Developmental protein,Glycoprotein,Kinase,Magnesium,Manganese,Membrane,Metal-binding,Nucleotide-binding,Proteomics identification,Receptor,Reference proteome,Serine/threonine-protein kinase,Signal,Transferase,Transmembrane,Transmembrane helix,	active site:Proton acceptor,binding site:ATP,chain:Cell surface receptor daf-4,domain:Protein kinase,glycosylation site:N-linked (GlcNAc...),nucleotide phosphate-binding region:ATP,sequence conflict,signal peptide,topological domain:Cytoplasmic,topological domain:Extracellular,transmembrane region,	.
daf-5	hypothetical protein(daf-5)	.	GO:0000122~negative regulation of transcription from RNA polymerase II promoter,GO:0007179~transforming growth factor beta receptor signaling pathway,GO:0030512~negative regulation of transforming growth factor beta receptor signaling pathway,GO:0030514~negative regulation of BMP signaling pathway,GO:0040024~dauer larval development,GO:0045596~negative regulation of cell differentiation,GO:004866…	GO:0005634~nucleus,GO:0005667~transcription factor complex,GO:0005737~cytoplasm,GO:0017053~transcriptional repressor complex,	GO:0000978~RNA polymerase II core promoter proximal region sequence-specific DNA binding,GO:0001078~transcriptional repressor activity, RNA polymerase II core promoter proximal region sequence-specific binding,GO:0003682~chromatin binding,GO:0003714~transcription corepressor activity,GO:0005515~protein binding,GO:0046332~SMAD binding,GO:0070491~repressing transcription factor binding,	IPR010919:SAND domain-like,IPR014890:c-SKI SMAD4-binding domain,IPR023216:Transcription regulator SKI/SnoN,	.	.	.	Complete proteome,Reference proteome,	.	.
dct-11	DAF-16/FOXO Controlled, germline Tumor affecting(dct-11)	.	GO:0000910~cytokinesis,GO:0009792~embryo development ending in birth or egg hatching,GO:0040011~locomotion,	GO:0016020~membrane,GO:0016021~integral component of membrane,	.	.	.	.	.	Complete proteome,Membrane,Proteomics identification,Reference proteome,Transmembrane,Transmembrane helix,	.	.
dct-15	DAF-16/FOXO Controlled, germline Tumor affecting(dct-15)	.	.	GO:0016020~membrane,GO:0016021~integral component of membrane,	GO:0005355~glucose transmembrane transporter activity,	IPR020846:Major facilitator superfamily domain,	.	.	.	Complete proteome,Membrane,Reference proteome,Transmembrane,Transmembrane helix,	.	.
dct-19	DAF-16/FOXO Controlled, germline Tumor affecting(dct-19)	.	.	.	.	IPR003366:CUB-like domain,	.	.	.	Complete proteome,Reference proteome,	.	.
dct-5	Protein dct-5(dct-5)	.	GO:0006952~defense response,	GO:0016020~membrane,GO:0016021~integral component of membrane,	.	.	.	.	.	Complete proteome,Membrane,Reference proteome,Transmembrane,Transmembrane helix,	chain:Protein dct-5,transmembrane region,	.
deg-1	Degenerin deg-1(deg-1)	.	GO:0006810~transport,GO:0006811~ion transport,GO:0006814~sodium ion transport,GO:0010447~response to acidic pH,GO:0034220~ion transmembrane transport,GO:0035725~sodium ion transmembrane transport,GO:0043200~response to amino acid,	GO:0016020~membrane,GO:0016021~integral component of membrane,	GO:0005216~ion channel activity,GO:0005272~sodium channel activity,	IPR001873:Na+ channel, amiloride-sensitive,IPR004726:Degenerin,IPR020903:Na+ channel, amiloride-sensitive, conserved site,	.	.	.	Alternative splicing,Complete proteome,Glycoprotein,Ion channel,Ion transport,Membrane,Neurodegeneration,Reference proteome,Sodium,Sodium channel,Sodium transport,Transmembrane,Transmembrane helix,Transport,	chain:Degenerin deg-1,compositionally biased region:Poly-Asp,compositionally biased region:Poly-Thr,glycosylation site:N-linked (GlcNAc...),mutagenesis site,splice variant,topological domain:Cytoplasmic,topological domain:Extracellular,transmembrane region,	.
dhp-2	Dihydropyrimidinase 2(dhp-2)	.	GO:0006208~pyrimidine nucleobase catabolic process,GO:0046113~nucleobase catabolic process,	GO:0005737~cytoplasm,	GO:0004157~dihydropyrimidinase activity,GO:0016787~hydrolase activity,GO:0016810~hydrolase activity, acting on carbon-nitrogen (but not peptide) bonds,GO:0016812~hydrolase activity, acting on carbon-nitrogen (but not peptide) bonds, in cyclic amides,GO:0046872~metal ion binding,	IPR006680:Amidohydrolase 1,IPR011059:Metal-dependent hydrolase, composite domain,IPR011778:Hydantoinase/dihydropyrimidinase,	cel00240:Pyrimidine metabolism,cel00410:beta-Alanine metabolism,cel00770:Pantothenate and CoA biosynthesis,cel00983:Drug metabolism - other enzymes,cel01100:Metabolic pathways,	.	.	Complete proteome,Hydrolase,Metal-binding,Reference proteome,Zinc,	binding site:Substrate,binding site:Substrate; via amide nitrogen and carbonyl oxygen,binding site:Substrate; via carbonyl oxygen,chain:Dihydropyrimidinase 2,metal ion-binding site:Zinc 1,metal ion-binding site:Zinc 1; via carbamate group,metal ion-binding site:Zinc 2,metal ion-binding site:Zinc 2; via carbamate group,modified residue,	.
dhs-1	DeHydrogenases, Short chain(dhs-1)	Secondary metabolites biosynthesis, transport, and catabolism / General function prediction only,	.	.	.	IPR002347:Glucose/ribitol dehydrogenase,IPR016040:NAD(P)-binding domain,	.	.	.	Complete proteome,Proteomics identification,Reference proteome,	.	.
dhs-17	DeHydrogenases, Short chain(dhs-17)	.	.	.	.	IPR002347:Glucose/ribitol dehydrogenase,IPR016040:NAD(P)-binding domain,	.	.	.	Complete proteome,Proteomics identification,Reference proteome,	.	.
dhs-2	DeHydrogenases, Short chain(dhs-2)	.	GO:0055114~oxidation-reduction process,	GO:0016020~membrane,GO:0016021~integral component of membrane,	GO:0016491~oxidoreductase activity,	IPR002347:Glucose/ribitol dehydrogenase,IPR016040:NAD(P)-binding domain,IPR020904:Short-chain dehydrogenase/reductase, conserved site,	.	.	.	Complete proteome,Membrane,Proteomics identification,Reference proteome,Transmembrane,Transmembrane helix,	.	.
dhs-20	DeHydrogenases, Short chain(dhs-20)	.	GO:0055114~oxidation-reduction process,	.	GO:0016491~oxidoreductase activity,	IPR002347:Glucose/ribitol dehydrogenase,IPR016040:NAD(P)-binding domain,IPR020904:Short-chain dehydrogenase/reductase, conserved site,	.	.	.	Complete proteome,Proteomics identification,Reference proteome,	.	.
dhs-21	L-xylulose reductase(dhs-21)	.	GO:0005975~carbohydrate metabolic process,GO:0005997~xylulose metabolic process,GO:0005998~xylulose catabolic process,GO:0006006~glucose metabolic process,GO:0042732~D-xylose metabolic process,GO:0051289~protein homotetramerization,GO:0055114~oxidation-reduction process,	GO:0005886~plasma membrane,GO:0016020~membrane,	GO:0003824~catalytic activity,GO:0004090~carbonyl reductase (NADPH) activity,GO:0016491~oxidoreductase activity,GO:0050038~L-xylulose reductase (NADP+) activity,	IPR002347:Glucose/ribitol dehydrogenase,IPR016040:NAD(P)-binding domain,IPR020904:Short-chain dehydrogenase/reductase, conserved site,	cel00040:Pentose and glucuronate interconversions,cel01100:Metabolic pathways,	.	.	Carbohydrate metabolism,Cell membrane,Complete proteome,Membrane,NADP,Oxidoreductase,Reference proteome,Xylose metabolism,	active site:Proton acceptor,binding site:Substrate,chain:Probable L-xylulose reductase,compositionally biased region:Poly-Lys,nucleotide phosphate-binding region:NADP,	.
dkf-1	Serine/threonine-protein kinase dkf-1(dkf-1)	.	GO:0002253~activation of immune response,GO:0006468~protein phosphorylation,GO:0008340~determination of adult lifespan,GO:0010628~positive regulation of gene expression,GO:0016310~phosphorylation,GO:0018105~peptidyl-serine phosphorylation,GO:0035556~intracellular signal transduction,GO:0042993~positive regulation of transcription factor import into nucleus,GO:0050830~defense response to Gram-posi…	GO:0005634~nucleus,GO:0005737~cytoplasm,GO:0005886~plasma membrane,GO:0005938~cell cortex,GO:0016020~membrane,GO:0030424~axon,GO:0030425~dendrite,GO:0043025~neuronal cell body,	GO:0000166~nucleotide binding,GO:0004672~protein kinase activity,GO:0004674~protein serine/threonine kinase activity,GO:0004697~protein kinase C activity,GO:0005524~ATP binding,GO:0016301~kinase activity,GO:0016740~transferase activity,GO:0046872~metal ion binding,	IPR000719:Protein kinase, catalytic domain,IPR001849:Pleckstrin homology domain,IPR002219:Protein kinase C-like, phorbol ester/diacylglycerol binding,IPR008271:Serine/threonine-protein kinase, active site,IPR011009:Protein kinase-like domain,IPR011993:Pleckstrin homology-like domain,IPR015727:Protein kinase C mu-related,IPR017441:Protein kinase, ATP binding site,	.	.	SM00109:C1,SM00220:S_TKc,SM00233:PH,	ATP-binding,Complete proteome,Cytoplasm,Kinase,Magnesium,Membrane,Metal-binding,Nucleotide-binding,Phosphoprotein,Reference proteome,Repeat,Serine/threonine-protein kinase,Transferase,Ubl conjugation,Zinc,Zinc-finger,	active site:Proton acceptor,binding site:ATP,chain:Serine/threonine-protein kinase dkf-1,domain:PH,domain:Protein kinase,modified residue,mutagenesis site,nucleotide phosphate-binding region:ATP,zinc finger region:Phorbol-ester/DAG-type 1,zinc finger region:Phorbol-ester/DAG-type 2,	.
dlc-2	Probable dynein light chain 2, cytoplasmic(dlc-2)	.	GO:0007017~microtubule-based process,GO:0008152~metabolic process,	GO:0005737~cytoplasm,GO:0005856~cytoskeleton,GO:0005874~microtubule,GO:0030286~dynein complex,	GO:0003774~motor activity,	IPR001372:Dynein light chain, type 1/2,IPR019763:Dynein light chain, type 1/2, conserved site,	.	.	SM01375:SM01375,	Complete proteome,Cytoplasm,Cytoskeleton,Dynein,Microtubule,Motor protein,Reference proteome,	chain:Probable dynein light chain 2, cytoplasmic,	.
dlc-3	Dynein Light Chain(dlc-3)	.	GO:0007017~microtubule-based process,	GO:0030286~dynein complex,	.	IPR001372:Dynein light chain, type 1/2,	.	.	SM01375:SM01375,	Complete proteome,Reference proteome,	.	.
dli-1	Dynein Light Intermediate chain(dli-1)	.	GO:0000003~reproduction,GO:0006898~receptor-mediated endocytosis,GO:0006974~cellular response to DNA damage stimulus,GO:0007018~microtubule-based movement,GO:0008090~retrograde axonal transport,GO:0008152~metabolic process,GO:0008406~gonad development,GO:0009792~embryo development ending in birth or egg hatching,GO:0035046~pronuclear migration,GO:0040011~locomotion,GO:0040027~negative regulation …	GO:0005868~cytoplasmic dynein complex,GO:0035371~microtubule plus-end,GO:0043005~neuron projection,GO:1904115~axon cytoplasm,	GO:0003777~microtubule motor activity,GO:0005515~protein binding,	IPR008467:Dynein 1 light intermediate chain,IPR022780:Dynein family light intermediate chain,IPR027417:P-loop containing nucleoside triphosphate hydrolase,	cel04145:Phagosome,	.	.	Complete proteome,Proteomics identification,Reference proteome,	.	.
dnc-1	DyNactin Complex component(dnc-1)	Cell division and chromosome partitioning,	GO:0000003~reproduction,GO:0000132~establishment of mitotic spindle orientation,GO:0007059~chromosome segregation,GO:0007067~mitotic nuclear division,GO:0007097~nuclear migration,GO:0009792~embryo development ending in birth or egg hatching,GO:0010970~establishment of localization by movement along microtubule,GO:0035046~pronuclear migration,GO:0035047~centrosomal and pronuclear rotation,GO:00488…	GO:0000235~astral microtubule,GO:0000776~kinetochore,GO:0005737~cytoplasm,GO:0005813~centrosome,GO:0005819~spindle,GO:0005869~dynactin complex,GO:0005938~cell cortex,GO:0030496~midbody,GO:0035371~microtubule plus-end,GO:0051233~spindle midzone,	GO:0008017~microtubule binding,GO:0008092~cytoskeletal protein binding,GO:0045502~dynein binding,GO:0045505~dynein intermediate chain binding,	IPR000938:CAP Gly-rich domain,IPR022157:Dynein associated protein,	.	.	SM01052:SM01052,	Coiled coil,Complete proteome,Proteomics identification,Reference proteome,	.	.
dnj-4	DNaJ domain (prokaryotic heat shock protein)(dnj-4)	.	.	GO:0016020~membrane,GO:0016021~integral component of membrane,	.	IPR001623:DnaJ domain,	.	.	SM00271:DnaJ,	Complete proteome,Membrane,Reference proteome,Stress response,Transmembrane,Transmembrane helix,	.	.
dod-3	Downstream Of DAF-16 (regulated by DAF-16)(dod-3)	.	GO:0008340~determination of adult lifespan,	GO:0016020~membrane,GO:0016021~integral component of membrane,	.	.	.	.	.	Complete proteome,Membrane,Proteomics identification,Reference proteome,Transmembrane,Transmembrane helix,	.	.
dop-2	DOPamine receptor(dop-2)	.	GO:0007165~signal transduction,GO:0007186~G-protein coupled receptor signaling pathway,GO:0007212~dopamine receptor signaling pathway,GO:0032094~response to food,	GO:0016020~membrane,GO:0016021~integral component of membrane,	GO:0001591~dopamine neurotransmitter receptor activity, coupled via Gi/Go,GO:0004871~signal transducer activity,GO:0004930~G-protein coupled receptor activity,GO:0005515~protein binding,	IPR000276:G protein-coupled receptor, rhodopsin-like,IPR017452:GPCR, rhodopsin-like, 7TM,	.	.	SM01381:SM01381,	Complete proteome,G-protein coupled receptor,Membrane,Receptor,Reference proteome,Transducer,Transmembrane,Transmembrane helix,	.	.
dur-1	Dauer Up-Regulated(dur-1)	.	GO:0019915~lipid storage,	.	.	.	.	.	.	Coiled coil,Complete proteome,Proteomics identification,Reference proteome,Signal,	.	.
dyf-1	Tetratricopeptide repeat protein 30 homolog(dyf-1)	.	GO:0018095~protein polyglutamylation,GO:0030030~cell projection organization,GO:0042073~intraciliary transport,GO:0042384~cilium assembly,	GO:0005879~axonemal microtubule,GO:0005929~cilium,GO:0030992~intraciliary transport particle B,GO:0036064~ciliary basal body,GO:0042995~cell projection,	GO:0005215~transporter activity,	IPR011990:Tetratricopeptide-like helical,IPR013026:Tetratricopeptide repeat-containing domain,IPR019734:Tetratricopeptide repeat,	.	.	SM00028:TPR,	Alternative splicing,Cell projection,Cilium,Cilium biogenesis/degradation,Complete proteome,Reference proteome,Repeat,TPR repeat,	chain:Tetratricopeptide repeat protein 30 homolog,repeat:TPR 1,repeat:TPR 2,repeat:TPR 3,repeat:TPR 4,repeat:TPR 5,repeat:TPR 6,repeat:TPR 7,repeat:TPR 8,repeat:TPR 9,splice variant,	.
eat-16	hypothetical protein(eat-16)	.	GO:0000003~reproduction,GO:0002119~nematode larval development,GO:0007186~G-protein coupled receptor signaling pathway,GO:0007212~dopamine receptor signaling pathway,GO:0008277~regulation of G-protein coupled receptor protein signaling pathway,GO:0030163~protein catabolic process,GO:0030845~phospholipase C-inhibiting G-protein coupled receptor signaling pathway,GO:0032094~response to food,GO:0035…	GO:0005737~cytoplasm,GO:0005834~heterotrimeric G-protein complex,GO:0005886~plasma membrane,GO:0016020~membrane,GO:0043005~neuron projection,	GO:0004871~signal transducer activity,GO:0005096~GTPase activator activity,	IPR000591:DEP domain,IPR011991:Winged helix-turn-helix DNA-binding domain,IPR015898:G-protein gamma-like domain,IPR016137:Regulator of G protein signalling superfamily,IPR024066:Regulator of G-protein signaling, domain 1,	.	.	SM00049:DEP,SM00224:GGL,SM00315:RGS,	Complete proteome,Proteomics identification,Reference proteome,	.	.
eat-3	hypothetical protein(eat-3)	.	GO:0000003~reproduction,GO:0000266~mitochondrial fission,GO:0000303~response to superoxide,GO:0002119~nematode larval development,GO:0003374~dynamin polymerization involved in mitochondrial fission,GO:0006915~apoptotic process,GO:0007005~mitochondrion organization,GO:0008053~mitochondrial fusion,GO:0008152~metabolic process,GO:0008340~determination of adult lifespan,GO:0009792~embryo development …	GO:0005739~mitochondrion,GO:0031966~mitochondrial membrane,	GO:0000166~nucleotide binding,GO:0003924~GTPase activity,GO:0005525~GTP binding,GO:0008017~microtubule binding,	IPR001401:Dynamin, GTPase domain,IPR022812:Dynamin,IPR027417:P-loop containing nucleoside triphosphate hydrolase,	.	.	SM00053:DYNc,	Coiled coil,Complete proteome,GTP-binding,Nucleotide-binding,Proteomics identification,Reference proteome,	.	.
egl-27	Egg-laying defective protein 27(egl-27)	.	GO:0000003~reproduction,GO:0001708~cell fate specification,GO:0002119~nematode larval development,GO:0006351~transcription, DNA-templated,GO:0006355~regulation of transcription, DNA-templated,GO:0006357~regulation of transcription from RNA polymerase II promoter,GO:0007155~cell adhesion,GO:0007163~establishment or maintenance of cell polarity,GO:0007275~multicellular organism development,GO:00074…	GO:0005634~nucleus,GO:0016581~NuRD complex,	GO:0001085~RNA polymerase II transcription factor binding,GO:0003677~DNA binding,GO:0003682~chromatin binding,GO:0003700~transcription factor activity, sequence-specific DNA binding,GO:0005515~protein binding,GO:0008270~zinc ion binding,GO:0019899~enzyme binding,GO:0043565~sequence-specific DNA binding,GO:0046872~metal ion binding,	IPR000679:Zinc finger, GATA-type,IPR000949:ELM2 domain,IPR001005:SANT/Myb domain,IPR001025:Bromo adjacent homology (BAH) domain,IPR009057:Homeodomain-like,IPR017884:SANT domain,	.	.	SM00401:ZnF_GATA,SM00439:BAH,SM00717:SANT,SM01189:SM01189,	Alternative splicing,Coiled coil,Complete proteome,Developmental protein,DNA-binding,Metal-binding,Nucleus,Proteomics identification,Reference proteome,Repressor,Transcription,Transcription regulation,Zinc,Zinc-finger,	chain:Egg-laying defective protein 27,compositionally biased region:Ala-rich,compositionally biased region:Gln-rich,domain:BAH,domain:ELM2,domain:SANT,sequence conflict,splice variant,zinc finger region:GATA-type; atypical,	.
egl-3	hypothetical protein(egl-3)	.	GO:0006508~proteolysis,GO:0007635~chemosensory behavior,GO:0008340~determination of adult lifespan,GO:0030070~insulin processing,GO:0030163~protein catabolic process,GO:0030536~larval feeding behavior,GO:0061096~negative regulation of turning behavior involved in mating,GO:0090325~regulation of locomotion involved in locomotory behavior,GO:1903998~regulation of eating behavior,GO:1904810~negative…	GO:0005615~extracellular space,GO:0030424~axon,	GO:0004252~serine-type endopeptidase activity,GO:0008233~peptidase activity,GO:0008236~serine-type peptidase activity,GO:0016787~hydrolase activity,	IPR000209:Peptidase S8/S53 domain,IPR002884:Proprotein convertase, P,IPR008979:Galactose-binding domain-like,IPR009020:Proteinase inhibitor, propeptide,IPR015500:Peptidase S8, subtilisin-related,IPR022398:Peptidase S8, subtilisin, His-active site,IPR023827:Peptidase S8, subtilisin, Asp-active site,IPR023828:Peptidase S8, subtilisin, Ser-active site,	.	.	.	Complete proteome,Hydrolase,Protease,Proteomics identification,Reference proteome,Serine protease,Signal,	.	.
egl-4	cGMP-dependent protein kinase(egl-4)	.	GO:0006468~protein phosphorylation,GO:0006935~chemotaxis,GO:0007275~multicellular organism development,GO:0007635~chemosensory behavior,GO:0008286~insulin receptor signaling pathway,GO:0008340~determination of adult lifespan,GO:0010468~regulation of gene expression,GO:0010753~positive regulation of cGMP-mediated signaling,GO:0016310~phosphorylation,GO:0018105~peptidyl-serine phosphorylation,GO:00…	GO:0005634~nucleus,GO:0005737~cytoplasm,GO:0005829~cytosol,	GO:0000166~nucleotide binding,GO:0004672~protein kinase activity,GO:0004674~protein serine/threonine kinase activity,GO:0004692~cGMP-dependent protein kinase activity,GO:0005524~ATP binding,GO:0016301~kinase activity,GO:0016740~transferase activity,GO:0030553~cGMP binding,GO:0046872~metal ion binding,	IPR000595:Cyclic nucleotide-binding domain,IPR000719:Protein kinase, catalytic domain,IPR000961:AGC-kinase, C-terminal,IPR002374:cGMP-dependent kinase,IPR008271:Serine/threonine-protein kinase, active site,IPR011009:Protein kinase-like domain,IPR014710:RmlC-like jelly roll fold,IPR017441:Protein kinase, ATP binding site,IPR018488:Cyclic nucleotide-binding, conserved site,IPR018490:Cyclic nucleoti…	.	PIRSF000559:cGMP-dependent protein kinase,	SM00100:cNMP,SM00133:S_TK_X,SM00220:S_TKc,	Alternative splicing,ATP-binding,cGMP,cGMP-binding,Chemotaxis,Coiled coil,Complete proteome,Cytoplasm,Developmental protein,Kinase,Magnesium,Metal-binding,Nucleotide-binding,Nucleus,Proteomics identification,Reference proteome,Repeat,Serine/threonine-protein kinase,Transferase,	active site:Proton acceptor,binding site:ATP,chain:cGMP-dependent protein kinase egl-4,compositionally biased region:Gly-rich,domain:AGC-kinase C-terminal,domain:Protein kinase,mutagenesis site,nucleotide phosphate-binding region:ATP,nucleotide phosphate-binding region:cNMP 1,nucleotide phosphate-binding region:cNMP 2,splice variant,	.
egl-43	hypothetical protein(egl-43)	Transcription / Cell division and chromosome partitioning,	GO:0000003~reproduction,GO:0006355~regulation of transcription, DNA-templated,GO:0006898~receptor-mediated endocytosis,GO:0008406~gonad development,GO:0018991~oviposition,GO:0030163~protein catabolic process,GO:0030334~regulation of cell migration,GO:0040002~collagen and cuticulin-based cuticle development,GO:0040027~negative regulation of vulval development,GO:0040035~hermaphrodite genitalia dev…	GO:0005634~nucleus,	GO:0003676~nucleic acid binding,GO:0003700~transcription factor activity, sequence-specific DNA binding,GO:0046872~metal ion binding,	IPR007087:Zinc finger, C2H2,IPR013087:Zinc finger C2H2-type/integrase DNA-binding domain,IPR015880:Zinc finger, C2H2-like,	.	.	SM00355:ZnF_C2H2,	Complete proteome,Proteomics identification,Reference proteome,	.	.
egl-5	Homeobox protein egl-5(egl-5)	.	GO:0000122~negative regulation of transcription from RNA polymerase II promoter,GO:0007275~multicellular organism development,GO:0008406~gonad development,GO:0009952~anterior/posterior pattern specification,GO:0018991~oviposition,GO:0030155~regulation of cell adhesion,GO:0030163~protein catabolic process,GO:0045138~nematode male tail tip morphogenesis,GO:0045944~positive regulation of transcripti…	GO:0005634~nucleus,	GO:0003677~DNA binding,GO:0008134~transcription factor binding,GO:0043565~sequence-specific DNA binding,	IPR001356:Homeodomain,IPR009057:Homeodomain-like,IPR017970:Homeobox, conserved site,IPR020479:Homeodomain, metazoa,	.	.	SM00389:HOX,	Alternative splicing,Complete proteome,Developmental protein,DNA-binding,Homeobox,Nucleus,Reference proteome,	chain:Homeobox protein egl-5,DNA-binding region:Homeobox,splice variant,	.
ero-1	Endoplasmic Reticulum Oxidase(ero-1)	.	GO:0002119~nematode larval development,GO:0006457~protein folding,GO:0006464~cellular protein modification process,GO:0008340~determination of adult lifespan,GO:0034975~protein folding in endoplasmic reticulum,GO:0034976~response to endoplasmic reticulum stress,GO:0055114~oxidation-reduction process,	GO:0005783~endoplasmic reticulum,GO:0005789~endoplasmic reticulum membrane,GO:0016020~membrane,	GO:0003756~protein disulfide isomerase activity,GO:0015035~protein disulfide oxidoreductase activity,GO:0016491~oxidoreductase activity,GO:0016671~oxidoreductase activity, acting on a sulfur group of donors, disulfide as acceptor,	IPR007266:Endoplasmic reticulum oxidoreductin 1,	cel04141:Protein processing in endoplasmic reticulum,	PIRSF017205:endoplasmic oxidoreductin,	.	Alternative splicing,Complete proteome,Disulfide bond,Electron transport,Endoplasmic reticulum,FAD,Flavoprotein,Glycoprotein,Membrane,Oxidoreductase,Proteomics identification,Redox-active center,Reference proteome,Signal,Transport,	binding site:FAD,chain:Endoplasmic oxidoreductin-1,disulfide bond,glycosylation site:N-linked (GlcNAc...),signal peptide,splice variant,	.
F01D5.5	hypothetical protein(F01D5.5)	.	GO:0045087~innate immune response,	.	.	IPR003582:Metridin-like ShK toxin,	.	.	SM00254:ShKT,	Complete proteome,Reference proteome,Signal,	.	.
F09C3.2	hypothetical protein(F09C3.2)	.	GO:0008152~metabolic process,	.	GO:0016787~hydrolase activity,	IPR006439:HAD-superfamily hydrolase, subfamily IA, variant 1,IPR023214:HAD-like domain,	.	.	.	Complete proteome,Proteomics identification,Reference proteome,	.	.
F09F7.4	3-hydroxyisobutyryl-CoA hydrolase, mitochondrial(F09F7.4)	.	GO:0006574~valine catabolic process,GO:0006635~fatty acid beta-oxidation,GO:0009083~branched-chain amino acid catabolic process,GO:0009792~embryo development ending in birth or egg hatching,	GO:0005739~mitochondrion,	GO:0003860~3-hydroxyisobutyryl-CoA hydrolase activity,GO:0016787~hydrolase activity,	.	cel00280:Valine, leucine and isoleucine degradation,cel00410:beta-Alanine metabolism,cel00640:Propanoate metabolism,cel01100:Metabolic pathways,cel01200:Carbon metabolism,	.	.	Branched-chain amino acid catabolism,Complete proteome,Hydrolase,Mitochondrion,Proteomics identification,Reference proteome,Transit peptide,	.	.
F09F9.4	hypothetical protein(F09F9.4)	.	GO:0000003~reproduction,GO:0002119~nematode larval development,GO:0009792~embryo development ending in birth or egg hatching,GO:0040011~locomotion,GO:0040035~hermaphrodite genitalia development,	GO:0016020~membrane,GO:0016021~integral component of membrane,	.	IPR000884:Thrombospondin, type 1 repeat,	.	.	SM00209:TSP1,	Complete proteome,Membrane,Reference proteome,Signal,Transmembrane,Transmembrane helix,	.	.
F09G2.1	hypothetical protein(F09G2.1)	.	GO:0006468~protein phosphorylation,GO:0018108~peptidyl-tyrosine phosphorylation,	GO:0016020~membrane,GO:0016021~integral component of membrane,	GO:0004672~protein kinase activity,GO:0004713~protein tyrosine kinase activity,GO:0005524~ATP binding,	IPR000719:Protein kinase, catalytic domain,IPR001245:Serine-threonine/tyrosine-protein kinase catalytic domain,IPR008266:Tyrosine-protein kinase, active site,IPR011009:Protein kinase-like domain,IPR020635:Tyrosine-protein kinase, catalytic domain,	.	.	SM00219:TyrKc,	Complete proteome,Membrane,Reference proteome,Signal,Transmembrane,Transmembrane helix,	.	.
F10C2.5	alpha-1,2-Mannosidase(F10C2.5)	.	GO:0006491~N-glycan processing,GO:0008152~metabolic process,GO:0030433~ER-associated ubiquitin-dependent protein catabolic process,GO:0030968~endoplasmic reticulum unfolded protein response,GO:0097466~glycoprotein ERAD pathway,	GO:0005783~endoplasmic reticulum,GO:0016020~membrane,	GO:0004571~mannosyl-oligosaccharide 1,2-alpha-mannosidase activity,GO:0005509~calcium ion binding,GO:0016787~hydrolase activity,GO:0016798~hydrolase activity, acting on glycosyl bonds,	IPR001382:Glycoside hydrolase, family 47,	cel04141:Protein processing in endoplasmic reticulum,	.	.	Coiled coil,Complete proteome,Glycosidase,Hydrolase,Proteomics identification,Reference proteome,Signal,	.	.
F10D11.2	hypothetical protein(F10D11.2)	.	.	.	.	.	.	.	.	Coiled coil,Complete proteome,Proteomics identification,Reference proteome,	.	.
F13E9.11	hypothetical protein(F13E9.11)	.	.	GO:0016020~membrane,GO:0016021~integral component of membrane,	.	IPR026624:Cat eye syndrome critical region protein 6,	.	.	.	Complete proteome,Membrane,Proteomics identification,Reference proteome,Transmembrane,Transmembrane helix,	.	.
F13H10.3	Sodium-coupled neutral amino acid transporter 9 homolog(F13H10.3)	.	GO:0003333~amino acid transmembrane transport,GO:0006810~transport,GO:0006865~amino acid transport,	GO:0005783~endoplasmic reticulum,GO:0016020~membrane,GO:0016021~integral component of membrane,	GO:0015171~amino acid transmembrane transporter activity,	IPR013057:Amino acid transporter, transmembrane,	.	.	.	Amino-acid transport,Complete proteome,Glycoprotein,Membrane,Proteomics identification,Reference proteome,Transmembrane,Transmembrane helix,Transport,	chain:Putative amino acid permease F13H10.3,transmembrane region,	.
F13H10.8	hypothetical protein(F13H10.8)	.	.	GO:0016020~membrane,GO:0016021~integral component of membrane,	.	IPR024512:Small subunit of serine palmitoyltransferase-like,	.	.	.	Complete proteome,Membrane,Proteomics identification,Reference proteome,Transmembrane,Transmembrane helix,	.	.
F15E6.3	hypothetical protein(F15E6.3)	.	GO:0000003~reproduction,	.	.	.	.	.	.	Complete proteome,Proteomics identification,Reference proteome,Signal,	.	.
F17H10.1	hypothetical protein(F17H10.1)	.	GO:0009792~embryo development ending in birth or egg hatching,	.	.	.	.	.	.	Complete proteome,Proteomics identification,Reference proteome,	.	.
F18A1.7	hypothetical protein(F18A1.7)	.	GO:0009792~embryo development ending in birth or egg hatching,	.	.	.	.	.	.	Complete proteome,Proteomics identification,Reference proteome,Signal,	.	.
F18E9.3	hypothetical protein(F18E9.3)	.	.	.	.	.	.	.	.	Complete proteome,Proteomics identification,Reference proteome,Signal,	.	.
F18H3.4	hypothetical protein(F18H3.4)	.	GO:0008298~intracellular mRNA localization,GO:0016071~mRNA metabolic process,GO:0045087~innate immune response,	GO:0005783~endoplasmic reticulum,GO:0030529~intracellular ribonucleoprotein complex,GO:0042175~nuclear outer membrane-endoplasmic reticulum membrane network,	GO:0003729~mRNA binding,	.	.	.	.	Coiled coil,Complete proteome,Proteomics identification,Reference proteome,	.	.
F21D5.7	hypothetical protein(F21D5.7)	.	GO:0000003~reproduction,GO:0002119~nematode larval development,GO:0006614~SRP-dependent cotranslational protein targeting to membrane,GO:0006915~apoptotic process,GO:0008152~metabolic process,	GO:0048500~signal recognition particle,	GO:0003924~GTPase activity,GO:0005525~GTP binding,GO:0008312~7S RNA binding,	IPR000897:Signal recognition particle, SRP54 subunit, GTPase domain,IPR003593:AAA+ ATPase domain,IPR004125:Signal recognition particle, SRP54 subunit, M-domain,IPR006325:Signal recognition particle, SRP54 subunit, eukaryotic,IPR013822:Signal recognition particle, SRP54 subunit, helical bundle,IPR022941:Signal recognition particle, SRP54 subunit,IPR027417:P-loop containing nucleoside triphosphate …	cel03060:Protein export,	.	SM00382:AAA,SM00962:SM00962,SM00963:SM00963,	Complete proteome,Proteomics identification,Reference proteome,	.	.
F22B7.9	hypothetical protein(F22B7.9)	General function prediction only,	.	.	.	.	.	.	.	Complete proteome,Reference proteome,	chain:Uncharacterized protein F22B7.9,	.
F22D6.2	hypothetical protein(F22D6.2)	.	.	GO:0005634~nucleus,	GO:0003677~DNA binding,GO:0008270~zinc ion binding,GO:0046872~metal ion binding,	IPR000058:Zinc finger, AN1-type,IPR002653:Zinc finger, A20-type,	.	.	SM00154:ZnF_AN1,SM00259:ZnF_A20,	Complete proteome,Metal-binding,Proteomics identification,Reference proteome,Zinc,Zinc-finger,	.	.
F22F7.7	Glutathione-specific gamma-glutamylcyclotransferase(F22F7.7)	.	GO:0006751~glutathione catabolic process,	GO:0005737~cytoplasm,GO:0055120~striated muscle dense body,	GO:0003839~gamma-glutamylcyclotransferase activity,	IPR006840:ChaC-like protein,IPR013024:Butirosin biosynthesis, BtrG-like,	.	.	.	Acyltransferase,Complete proteome,Reference proteome,Transferase,	.	.
F22G12.4	hypothetical protein(F22G12.4)	General function prediction only,	GO:0009792~embryo development ending in birth or egg hatching,	.	GO:0005545~1-phosphatidylinositol binding,GO:0046872~metal ion binding,	IPR000210:BTB/POZ-like,IPR000306:Zinc finger, FYVE-type,IPR002110:Ankyrin repeat,IPR011011:Zinc finger, FYVE/PHD-type,IPR011333:BTB/POZ fold,IPR013083:Zinc finger, RING/FYVE/PHD-type,IPR017455:Zinc finger, FYVE-related,IPR020683:Ankyrin repeat-containing domain,	.	.	SM00064:FYVE,SM00225:BTB,SM00248:ANK,	ANK repeat,Complete proteome,Metal-binding,Proteomics identification,Reference proteome,Zinc,Zinc-finger,	.	.
F23F1.6	hypothetical protein(F23F1.6)	.	GO:0003333~amino acid transmembrane transport,GO:0006865~amino acid transport,GO:0008340~determination of adult lifespan,GO:0015807~L-amino acid transport,GO:0019915~lipid storage,GO:1902475~L-alpha-amino acid transmembrane transport,	GO:0005887~integral component of plasma membrane,GO:0016020~membrane,GO:0016021~integral component of membrane,	GO:0015171~amino acid transmembrane transporter activity,GO:0015179~L-amino acid transmembrane transporter activity,GO:0015297~antiporter activity,	IPR002293:Amino acid/polyamine transporter I,IPR004755:Cationic amino acid transport permease,	.	.	.	Complete proteome,Membrane,Proteomics identification,Reference proteome,Transmembrane,Transmembrane helix,	.	.
F25B5.6	Putative folylpolyglutamate synthase(F25B5.6)	.	GO:0006730~one-carbon metabolic process,GO:0009058~biosynthetic process,GO:0009396~folic acid-containing compound biosynthetic process,GO:0043652~engulfment of apoptotic cell,GO:0046901~tetrahydrofolylpolyglutamate biosynthetic process,	GO:0005737~cytoplasm,GO:0005739~mitochondrion,GO:0005743~mitochondrial inner membrane,GO:0005759~mitochondrial matrix,GO:0016020~membrane,	GO:0000166~nucleotide binding,GO:0004326~tetrahydrofolylpolyglutamate synthase activity,GO:0005524~ATP binding,GO:0016874~ligase activity,	IPR001645:Folylpolyglutamate synthetase,IPR004101:Mur ligase, C-terminal,IPR013221:Mur ligase, central,IPR018109:Folylpolyglutamate synthetase, conserved site,IPR023600:Folylpolyglutamate synthase, eukaryota,	cel00790:Folate biosynthesis,cel01100:Metabolic pathways,	PIRSF038895:folylpolyglutamate synthase,	.	Alternative initiation,Alternative splicing,ATP-binding,Complete proteome,Cytoplasm,Ligase,Membrane,Mitochondrion,Mitochondrion inner membrane,Nucleotide-binding,One-carbon metabolism,Reference proteome,	chain:Putative folylpolyglutamate synthase,nucleotide phosphate-binding region:ATP,	.
F25E2.3	hypothetical protein(F25E2.3)	.	GO:0006637~acyl-CoA metabolic process,	.	GO:0047617~acyl-CoA hydrolase activity,	IPR003703:Acyl-CoA thioesterase,	cel01100:Metabolic pathways,cel04146:Peroxisome,	.	.	Complete proteome,Proteomics identification,Reference proteome,	.	.
F25E5.8	hypothetical protein(F25E5.8)	.	.	.	.	.	.	.	.	Complete proteome,Proteomics identification,Reference proteome,	.	.
F26A3.4	hypothetical protein(F26A3.4)	.	GO:0006470~protein dephosphorylation,GO:0008340~determination of adult lifespan,GO:0035335~peptidyl-tyrosine dephosphorylation,	GO:0005737~cytoplasm,GO:0055120~striated muscle dense body,	GO:0004725~protein tyrosine phosphatase activity,GO:0008138~protein tyrosine/serine/threonine phosphatase activity,GO:0016787~hydrolase activity,	IPR000340:Dual specificity phosphatase, catalytic domain,IPR000387:Protein-tyrosine/Dual specificity phosphatase,IPR016130:Protein-tyrosine phosphatase, active site,IPR020422:Dual specificity phosphatase, subgroup, catalytic domain,IPR024950:Dual specificity phosphatase,	.	.	SM00195:DSPc,	Complete proteome,Reference proteome,	.	.
F26F12.3	hypothetical protein(F26F12.3)	.	.	.	.	.	.	.	.	Complete proteome,Proteomics identification,Reference proteome,	.	.
F26F12.4	hypothetical protein(F26F12.4)	.	.	GO:0016020~membrane,GO:0016021~integral component of membrane,	.	.	.	.	.	Complete proteome,Membrane,Proteomics identification,Reference proteome,Transmembrane,Transmembrane helix,	.	.
F26G1.5	hypothetical protein(F26G1.5)	.	.	.	.	IPR002602:Domain of unknown function DB,	.	.	.	Complete proteome,Proteomics identification,Reference proteome,Signal,	.	.
F27E5.7	hypothetical protein(F27E5.7)	.	.	.	.	.	.	.	.	Complete proteome,Proteomics identification,Reference proteome,Signal,	.	.
F28B3.10	hypothetical protein(F28B3.10)	.	.	GO:0016020~membrane,GO:0016021~integral component of membrane,	.	IPR013869:Protein of unknown function DUF1757,	.	.	.	Complete proteome,Membrane,Proteomics identification,Reference proteome,Transmembrane,Transmembrane helix,	.	.
F29B9.5	hypothetical protein(F29B9.5)	.	GO:0002119~nematode larval development,GO:0009792~embryo development ending in birth or egg hatching,GO:0018991~oviposition,GO:0040025~vulval development,GO:0045454~cell redox homeostasis,	GO:0005737~cytoplasm,	GO:0004791~thioredoxin-disulfide reductase activity,	IPR012336:Thioredoxin-like fold,IPR013766:Thioredoxin domain,	.	.	.	Complete proteome,Proteomics identification,Reference proteome,	.	.
F32A5.3	Uncharacterized serine carboxypeptidase F32A5.3(F32A5.3)	.	GO:0006508~proteolysis,GO:0051603~proteolysis involved in cellular protein catabolic process,	GO:0045121~membrane raft,	GO:0004180~carboxypeptidase activity,GO:0004185~serine-type carboxypeptidase activity,GO:0008233~peptidase activity,GO:0016787~hydrolase activity,	IPR001563:Peptidase S10, serine carboxypeptidase,IPR018202:Peptidase S10, serine carboxypeptidase, active site,	.	.	.	Carboxypeptidase,Complete proteome,Glycoprotein,Hydrolase,Protease,Reference proteome,Signal,	chain:Uncharacterized serine carboxypeptidase F32A5.3,glycosylation site:N-linked (GlcNAc...),signal peptide,	.
F32B5.6	hypothetical protein(F32B5.6)	.	GO:0009792~embryo development ending in birth or egg hatching,	.	.	.	.	.	.	Complete proteome,Proteomics identification,Reference proteome,	.	.
F32D1.7	hypothetical protein(F32D1.7)	.	GO:0009792~embryo development ending in birth or egg hatching,	.	.	.	.	.	.	Complete proteome,Proteomics identification,Reference proteome,	.	.
F32E10.5	hypothetical protein(F32E10.5)	.	GO:0009792~embryo development ending in birth or egg hatching,	.	.	IPR002999:Tudor domain,	.	.	SM00333:TUDOR,	Complete proteome,Proteomics identification,Reference proteome,	.	.
F33D4.4	Putative sphingolipid delta(4)-desaturase(F33D4.4)	.	GO:0006629~lipid metabolic process,GO:0006665~sphingolipid metabolic process,GO:0030148~sphingolipid biosynthetic process,GO:0046513~ceramide biosynthetic process,GO:0055114~oxidation-reduction process,	GO:0016020~membrane,GO:0016021~integral component of membrane,	GO:0016491~oxidoreductase activity,GO:0042284~sphingolipid delta-4 desaturase activity,	IPR005804:Fatty acid desaturase, type 1,IPR011388:Sphingolipid delta4-desaturase,IPR013866:Sphingolipid delta4-desaturase, N-terminal,	cel00600:Sphingolipid metabolism,cel01100:Metabolic pathways,	PIRSF017228:sphingolipid Delta-4 desaturase,	SM01269:SM01269,	Complete proteome,Lipid metabolism,Membrane,Oxidoreductase,Reference proteome,Sphingolipid metabolism,Transmembrane,Transmembrane helix,	.	.
F33G12.7	hypothetical protein(F33G12.7)	.	.	GO:0016020~membrane,GO:0016021~integral component of membrane,	.	.	.	.	.	Complete proteome,Membrane,Proteomics identification,Reference proteome,Transmembrane,Transmembrane helix,	.	.
F35B12.3	hypothetical protein(F35B12.3)	.	.	.	.	.	.	.	.	Complete proteome,Proteomics identification,Reference proteome,Signal,	.	.
F35D2.3	hypothetical protein(F35D2.3)	.	GO:0008340~determination of adult lifespan,	GO:0016020~membrane,GO:0016021~integral component of membrane,	.	IPR000742:Epidermal growth factor-like domain,IPR002049:EGF-like, laminin,IPR013032:EGF-like, conserved site,	.	.	SM00181:EGF,	Complete proteome,Membrane,Reference proteome,Signal,Transmembrane,Transmembrane helix,	.	.
F35G2.1	Sulfhydryl oxidase(F35G2.1)	.	GO:0006457~protein folding,GO:0045454~cell redox homeostasis,GO:0055114~oxidation-reduction process,	GO:0005615~extracellular space,GO:0030173~integral component of Golgi membrane,	GO:0003756~protein disulfide isomerase activity,GO:0016491~oxidoreductase activity,GO:0016971~flavin-linked sulfhydryl oxidase activity,GO:0016972~thiol oxidase activity,	IPR012336:Thioredoxin-like fold,IPR013766:Thioredoxin domain,IPR017905:ERV/ALR sulphydryl oxidase,IPR017937:Thioredoxin, conserved site,	.	.	.	Complete proteome,FAD,Flavoprotein,Oxidoreductase,Proteomics identification,Reference proteome,Signal,	.	.
F35H10.10	hypothetical protein(F35H10.10)	.	GO:0007165~signal transduction,GO:0007186~G-protein coupled receptor signaling pathway,GO:0007216~G-protein coupled glutamate receptor signaling pathway,GO:0051966~regulation of synaptic transmission, glutamatergic,	GO:0005887~integral component of plasma membrane,GO:0016020~membrane,GO:0016021~integral component of membrane,	GO:0004871~signal transducer activity,GO:0004930~G-protein coupled receptor activity,GO:0008066~glutamate receptor activity,	IPR000337:GPCR, family 3,IPR001828:Extracellular ligand-binding receptor,IPR017978:GPCR, family 3, C-terminal,	.	.	.	Complete proteome,G-protein coupled receptor,Membrane,Proteomics identification,Receptor,Reference proteome,Signal,Transducer,Transmembrane,Transmembrane helix,	.	.
F35H12.6	hypothetical protein(F35H12.6)	.	.	GO:0016020~membrane,GO:0016021~integral component of membrane,	.	.	.	.	.	Complete proteome,Membrane,Reference proteome,Transmembrane,Transmembrane helix,	.	.
F36A2.9	hypothetical protein(F36A2.9)	.	GO:0008152~metabolic process,	GO:0016020~membrane,GO:0016021~integral component of membrane,	GO:0016788~hydrolase activity, acting on ester bonds,	IPR001087:Lipase, GDSL,	.	.	.	Coiled coil,Complete proteome,Membrane,Proteomics identification,Reference proteome,Signal,Transmembrane,Transmembrane helix,	.	.
F36H2.5	hypothetical protein(F36H2.5)	.	.	.	.	IPR000436:Sushi/SCR/CCP,	.	.	SM00032:CCP,	Complete proteome,Disulfide bond,Proteomics identification,Reference proteome,	.	.
F38A6.4	hypothetical protein(F38A6.4)	.	.	.	.	.	.	.	.	Complete proteome,Reference proteome,Signal,	.	.
F40A3.1	hypothetical protein(F40A3.1)	.	GO:0045087~innate immune response,	.	.	.	.	.	.	Complete proteome,Reference proteome,Signal,	.	.
F41E6.12	hypothetical protein(F41E6.12)	.	GO:0009792~embryo development ending in birth or egg hatching,	.	.	.	.	.	.	Complete proteome,Proteomics identification,Reference proteome,Signal,	.	.
F41G3.1	hypothetical protein(F41G3.1)	.	.	.	.	.	.	.	.	Complete proteome,Reference proteome,Signal,	.	.
F42A10.7	hypothetical protein(F42A10.7)	.	.	.	.	.	.	.	.	Complete proteome,Proteomics identification,Reference proteome,Signal,	.	.
F43H9.4	hypothetical protein(F43H9.4)	.	GO:0008152~metabolic process,	GO:0005739~mitochondrion,	GO:0047961~glycine N-acyltransferase activity,	IPR010313:Glycine N-acyltransferase,IPR016181:Acyl-CoA N-acyltransferase,	.	.	.	Complete proteome,Proteomics identification,Reference proteome,	.	.
F44A2.5	hypothetical protein(F44A2.5)	.	.	GO:0016529~sarcoplasmic reticulum,	GO:0003723~RNA binding,GO:0005515~protein binding,	IPR003890:MIF4G-like, type 3,IPR016021:MIF4-like, type 1/2/3,	.	.	SM00543:MIF4G,	Complete proteome,Proteomics identification,Reference proteome,	.	.
F44E2.10	hypothetical protein(F44E2.10)	.	.	GO:0016020~membrane,GO:0016021~integral component of membrane,	.	IPR021720:Malectin,	.	.	.	Complete proteome,Membrane,Proteomics identification,Reference proteome,Transmembrane,Transmembrane helix,	.	.
F44E7.5	hypothetical protein(F44E7.5)	.	GO:0006820~anion transport,GO:0055085~transmembrane transport,	GO:0016021~integral component of membrane,GO:0030672~synaptic vesicle membrane,	GO:0022857~transmembrane transporter activity,	.	.	.	.	Complete proteome,Proteomics identification,Reference proteome,	.	.
F45D3.2	hypothetical protein(F45D3.2)	.	GO:0006357~regulation of transcription from RNA polymerase II promoter,	GO:0005634~nucleus,	GO:0044212~transcription regulatory region DNA binding,	.	.	.	.	Complete proteome,Reference proteome,	.	.
F45D3.3	hypothetical protein(F45D3.3)	.	.	.	.	.	.	.	.	Complete proteome,Reference proteome,Signal,	.	.
F45D3.4	hypothetical protein(F45D3.4)	.	.	.	.	.	.	.	.	Complete proteome,Reference proteome,Signal,	.	.
F45E10.2	hypothetical protein(F45E10.2)	.	GO:0055085~transmembrane transport,	GO:0016020~membrane,GO:0016021~integral component of membrane,	GO:0022857~transmembrane transporter activity,GO:0022891~substrate-specific transmembrane transporter activity,	IPR005828:General substrate transporter,IPR005829:Sugar transporter, conserved site,IPR020846:Major facilitator superfamily domain,	.	.	.	Complete proteome,Membrane,Reference proteome,Transmembrane,Transmembrane helix,	.	.
F45E4.5	hypothetical protein(F45E4.5)	.	.	.	.	.	.	.	.	Complete proteome,Reference proteome,Signal,	.	.
F46F11.6	hypothetical protein(F46F11.6)	.	.	.	GO:0005515~protein binding,	IPR001810:F-box domain, cyclin-like,	.	.	.	Complete proteome,Proteomics identification,Reference proteome,	.	.
F46G10.2	hypothetical protein(F46G10.2)	.	.	GO:0016020~membrane,GO:0016021~integral component of membrane,	.	.	.	.	.	Complete proteome,Membrane,Reference proteome,Signal,Transmembrane,Transmembrane helix,	.	.
F46H5.7	hypothetical protein(F46H5.7)	.	.	.	.	IPR014756:Immunoglobulin E-set,	.	.	.	Coiled coil,Complete proteome,Proteomics identification,Reference proteome,	.	.
F47B8.10	hypothetical protein(F47B8.10)	.	GO:0006810~transport,GO:0006820~anion transport,GO:0055085~transmembrane transport,	GO:0016020~membrane,GO:0016021~integral component of membrane,	GO:0005215~transporter activity,GO:0022857~transmembrane transporter activity,	IPR000849:Sugar phosphate transporter,IPR011701:Major facilitator superfamily,IPR020846:Major facilitator superfamily domain,	.	PIRSF002808:hexose phosphate transporter,	.	Complete proteome,Membrane,Reference proteome,Transmembrane,Transmembrane helix,	.	.
F47D12.7	Kelch repeat and BTB domain-containing protein F47D12.7(F47D12.7)	.	GO:0006357~regulation of transcription from RNA polymerase II promoter,GO:0045893~positive regulation of transcription, DNA-templated,	GO:0005634~nucleus,GO:0005737~cytoplasm,	GO:0000976~transcription regulatory region sequence-specific DNA binding,GO:0003700~transcription factor activity, sequence-specific DNA binding,	IPR000210:BTB/POZ-like,IPR006652:Kelch repeat type 1,IPR011333:BTB/POZ fold,IPR011705:BTB/Kelch-associated,IPR015915:Kelch-type beta propeller,	.	.	SM00225:BTB,SM00612:Kelch,SM00875:SM00875,	Complete proteome,Kelch repeat,Reference proteome,Repeat,	chain:Kelch repeat and BTB domain-containing protein F47D12.7,domain:BTB,repeat:Kelch 1,repeat:Kelch 2,repeat:Kelch 3,repeat:Kelch 4,repeat:Kelch 5,repeat:Kelch 6,	.
F49C12.7	hypothetical protein(F49C12.7)	.	.	.	.	IPR011009:Protein kinase-like domain,IPR012877:Uncharacterised kinase D1044.1,IPR015897:CHK kinase-like,	.	.	SM00587:CHK,	Complete proteome,Proteomics identification,Reference proteome,	.	.
F52C9.5	hypothetical protein(F52C9.5)	.	GO:0002064~epithelial cell development,GO:0022404~molting cycle process,GO:0042335~cuticle development,	.	.	IPR003609:Apple-like,	.	.	SM00473:PAN_AP,	Complete proteome,Disulfide bond,Glycoprotein,Reference proteome,Repeat,Signal,	chain:Uncharacterized protein F52C9.5,disulfide bond,domain:PAN 1,domain:PAN 2,domain:PAN 3,domain:TSP type-1,glycosylation site:N-linked (GlcNAc...),signal peptide,	.
F53C11.4	hypothetical protein(F53C11.4)	.	.	.	.	.	.	.	.	Complete proteome,Proteomics identification,Reference proteome,	.	.
F53H1.3	hypothetical protein(F53H1.3)	.	GO:0008340~determination of adult lifespan,GO:0043547~positive regulation of GTPase activity,	GO:0055037~recycling endosome,	GO:0017112~Rab guanyl-nucleotide exchange factor activity,	IPR018307:Late secretory pathway protein AVL9,IPR024224:Uncharacterised protein family FAM116,	.	.	.	Complete proteome,Proteomics identification,Reference proteome,	.	.
F53H4.4	hypothetical protein(F53H4.4)	.	.	.	.	.	.	.	.	Complete proteome,Reference proteome,	.	.
F54B11.5	hypothetical protein(F54B11.5)	Posttranslational modification, protein turnover, chaperones,	GO:0030163~protein catabolic process,GO:0051865~protein autoubiquitination,	.	GO:0004842~ubiquitin-protein transferase activity,GO:0008270~zinc ion binding,GO:0046872~metal ion binding,	IPR001841:Zinc finger, RING-type,IPR013083:Zinc finger, RING/FYVE/PHD-type,IPR017907:Zinc finger, RING-type, conserved site,	.	.	SM00184:RING,	Complete proteome,Reference proteome,	.	.
F54C9.3	hypothetical protein(F54C9.3)	.	.	.	.	.	.	.	.	Complete proteome,Proteomics identification,Reference proteome,	.	.
F54D10.5	hypothetical protein(F54D10.5)	.	.	.	.	.	.	.	.	Complete proteome,Proteomics identification,Reference proteome,	.	.
F54E12.2	hypothetical protein(F54E12.2)	DNA replication, recombination, and repair / Transcription / Translation, ribosomal structure and biogenesis,General function prediction only,Transcription / DNA replication, recombination, and repair,	GO:0009792~embryo development ending in birth or egg hatching,	.	GO:0005524~ATP binding,	IPR000330:SNF2-related,IPR001650:Helicase, C-terminal,IPR014001:Helicase, superfamily 1/2, ATP-binding domain,IPR027417:P-loop containing nucleoside triphosphate hydrolase,	.	.	SM00487:DEXDc,SM00490:HELICc,	Complete proteome,Proteomics identification,Reference proteome,	chain:Protein archease-like,chain:Putative SMARCAL1-like protein,domain:Helicase ATP-binding,domain:Helicase C-terminal,nucleotide phosphate-binding region:ATP,short sequence motif:DESH box,splice variant,	.
F54G2.1	hypothetical protein(F54G2.1)	.	.	.	.	IPR000008:C2 calcium-dependent membrane targeting,IPR014770:Munc13 homology 1,IPR014772:Mammalian uncoordinated homology 13, domain 2,IPR019558:Mammalian uncoordinated homology 13, subgroup, domain 2,	.	.	SM00239:C2,	Complete proteome,Proteomics identification,Reference proteome,	.	.
F55A4.8	hypothetical protein(F55A4.8)	Carbohydrate transport and metabolism,	GO:0055085~transmembrane transport,	GO:0005887~integral component of plasma membrane,GO:0016020~membrane,GO:0016021~integral component of membrane,	GO:0022857~transmembrane transporter activity,	IPR011701:Major facilitator superfamily,IPR020846:Major facilitator superfamily domain,	.	.	.	Complete proteome,Membrane,Proteomics identification,Reference proteome,Transmembrane,Transmembrane helix,	.	.
F56D2.3	hypothetical protein(F56D2.3)	.	.	.	.	.	.	.	.	Coiled coil,Complete proteome,Proteomics identification,Reference proteome,	.	.
F56D2.5	hypothetical protein(F56D2.5)	.	GO:0000209~protein polyubiquitination,GO:0007165~signal transduction,GO:0016567~protein ubiquitination,GO:0032436~positive regulation of proteasomal ubiquitin-dependent protein catabolic process,GO:0042787~protein ubiquitination involved in ubiquitin-dependent protein catabolic process,GO:0045087~innate immune response,	GO:0000151~ubiquitin ligase complex,GO:0005634~nucleus,GO:0005737~cytoplasm,	GO:0004842~ubiquitin-protein transferase activity,GO:0008270~zinc ion binding,GO:0031624~ubiquitin conjugating enzyme binding,GO:0046872~metal ion binding,GO:0061630~ubiquitin protein ligase activity,	IPR001841:Zinc finger, RING-type,IPR002867:Zinc finger, C6HC-type,IPR006575:RWD domain,IPR016135:Ubiquitin-conjugating enzyme/RWD-like,	.	.	SM00591:RWD,SM00647:IBR,	Complete proteome,Metal-binding,Proteomics identification,Reference proteome,Zinc,Zinc-finger,	.	.
F59A3.4	hypothetical protein(F59A3.4)	.	GO:0000003~reproduction,GO:0002119~nematode larval development,GO:0006898~receptor-mediated endocytosis,GO:0009792~embryo development ending in birth or egg hatching,GO:0016246~RNA interference,GO:0030001~metal ion transport,GO:0055085~transmembrane transport,GO:0071577~zinc II ion transmembrane transport,	GO:0016020~membrane,GO:0016021~integral component of membrane,	GO:0005385~zinc ion transmembrane transporter activity,GO:0046873~metal ion transmembrane transporter activity,	IPR003689:Zinc/iron permease,	.	.	.	Complete proteome,Membrane,Proteomics identification,Reference proteome,Transmembrane,Transmembrane helix,	.	.
F59A7.2	hypothetical protein(F59A7.2)	.	.	.	.	.	.	.	.	Complete proteome,Proteomics identification,Reference proteome,Signal,	.	.
F59B10.3	hypothetical protein(F59B10.3)	.	GO:0009792~embryo development ending in birth or egg hatching,	GO:0016020~membrane,GO:0016021~integral component of membrane,	.	.	.	.	.	Complete proteome,Membrane,Reference proteome,Transmembrane,Transmembrane helix,	chain:Uncharacterized protein F59B10.3,transmembrane region,	.
F59B10.5	hypothetical protein(F59B10.5)	.	.	.	.	.	.	.	.	Complete proteome,Reference proteome,Signal,	chain:Uncharacterized protein F59B10.5,signal peptide,	.
far-4	Fatty Acid/Retinol binding protein(far-4)	.	.	.	GO:0008289~lipid binding,	IPR008632:Nematode fatty acid retinoid binding,	.	.	.	Complete proteome,Reference proteome,Signal,	.	.
farl-11	FAR (Factor ARrest) Like(farl-11)	.	.	GO:0005783~endoplasmic reticulum,	.	IPR012486:N1221-like,IPR021819:Protein of unknown function DUF3402,	.	.	SM01292:SM01292,SM01293:SM01293,	Complete proteome,Proteomics identification,Reference proteome,	.	.
fbxa-98	F-box A protein(fbxa-98)	.	.	.	.	IPR001810:F-box domain, cyclin-like,IPR002900:Domain of unknown function DUF38, Caenorhabditis species,	.	.	SM00256:FBOX,	Complete proteome,Reference proteome,	.	.
fis-2	S. cerevisiae FIS1-related(fis-2)	.	GO:0000266~mitochondrial fission,GO:0006915~apoptotic process,	GO:0005739~mitochondrion,GO:0016020~membrane,GO:0016021~integral component of membrane,	.	IPR011990:Tetratricopeptide-like helical,IPR016543:Tetratricopeptide repeat 11 Fission 1 protein,	.	PIRSF008835:mitochondrial fission 1 protein,	.	Complete proteome,Membrane,Proteomics identification,Reference proteome,Transmembrane,Transmembrane helix,	.	.
fkb-1	Peptidyl-prolyl cis-trans isomerase(fkb-1)	.	GO:0000413~protein peptidyl-prolyl isomerization,GO:0006457~protein folding,GO:0008152~metabolic process,GO:0061077~chaperone-mediated protein folding,	GO:0005789~endoplasmic reticulum membrane,	GO:0003755~peptidyl-prolyl cis-trans isomerase activity,GO:0005528~FK506 binding,GO:0016853~isomerase activity,	IPR001179:Peptidyl-prolyl cis-trans isomerase, FKBP-type, domain,IPR023566:Peptidyl-prolyl cis-trans isomerase, FKBP-type,	.	.	.	Complete proteome,Isomerase,Proteomics identification,Reference proteome,Signal,	.	.
fkh-8	ForKHead transcription factor family(fkh-8)	.	GO:0006355~regulation of transcription, DNA-templated,GO:0006357~regulation of transcription from RNA polymerase II promoter,	GO:0005634~nucleus,	GO:0000981~RNA polymerase II transcription factor activity, sequence-specific DNA binding,GO:0003677~DNA binding,GO:0003700~transcription factor activity, sequence-specific DNA binding,GO:0005515~protein binding,GO:0043565~sequence-specific DNA binding,	IPR001766:Transcription factor, fork head,IPR011991:Winged helix-turn-helix DNA-binding domain,IPR018122:Transcription factor, fork head, conserved site,	.	.	SM00339:FH,	Complete proteome,DNA-binding,Reference proteome,	.	.
fmo-2	Dimethylaniline monooxygenase [N-oxide-forming](fmo-2)	.	GO:0006952~defense response,GO:0055114~oxidation-reduction process,	GO:0005737~cytoplasm,GO:0005783~endoplasmic reticulum,GO:0005789~endoplasmic reticulum membrane,GO:0016020~membrane,GO:0016021~integral component of membrane,GO:0031090~organelle membrane,GO:0043231~intracellular membrane-bounded organelle,	GO:0004497~monooxygenase activity,GO:0004499~N,N-dimethylaniline monooxygenase activity,GO:0016491~oxidoreductase activity,GO:0050660~flavin adenine dinucleotide binding,GO:0050661~NADP binding,	IPR000960:Flavin monooxygenase FMO,IPR002257:Flavin monooxygenase (FMO) 5,IPR012143:Dimethylaniline monooxygenase, N-oxide-forming,IPR020946:Flavin monooxygenase-like,IPR023753:Pyridine nucleotide-disulphide oxidoreductase, FAD/NAD(P)-binding domain,	cel00982:Drug metabolism - cytochrome P450,	PIRSF000332:dimethylaniline monooxygenase (N-oxide-forming),	.	Complete proteome,Endoplasmic reticulum,FAD,Flavoprotein,Membrane,Microsome,Monooxygenase,NADP,Oxidoreductase,Proteomics identification,Reference proteome,Transmembrane,Transmembrane helix,	.	.
frk-1	Fer-related kinase 1(frk-1)	.	GO:0006468~protein phosphorylation,GO:0007169~transmembrane receptor protein tyrosine kinase signaling pathway,GO:0008284~positive regulation of cell proliferation,GO:0010172~embryonic body morphogenesis,GO:0016310~phosphorylation,GO:0016337~single organismal cell-cell adhesion,GO:0019915~lipid storage,GO:0032880~regulation of protein localization,GO:0035414~negative regulation of catenin import …	GO:0005634~nucleus,GO:0005737~cytoplasm,GO:0005886~plasma membrane,GO:0005911~cell-cell junction,GO:0016020~membrane,GO:0030054~cell junction,GO:0031234~extrinsic component of cytoplasmic side of plasma membrane,	GO:0000166~nucleotide binding,GO:0004672~protein kinase activity,GO:0004713~protein tyrosine kinase activity,GO:0004715~non-membrane spanning protein tyrosine kinase activity,GO:0005102~receptor binding,GO:0005524~ATP binding,GO:0008013~beta-catenin binding,GO:0016301~kinase activity,GO:0016740~transferase activity,GO:0046872~metal ion binding,	IPR000719:Protein kinase, catalytic domain,IPR000980:SH2 domain,IPR001245:Serine-threonine/tyrosine-protein kinase catalytic domain,IPR008266:Tyrosine-protein kinase, active site,IPR011009:Protein kinase-like domain,IPR017441:Protein kinase, ATP binding site,IPR020635:Tyrosine-protein kinase, catalytic domain,	.	.	SM00219:TyrKc,SM00252:SH2,	ATP-binding,Cell junction,Cell membrane,Complete proteome,Cytoplasm,Kinase,Manganese,Membrane,Metal-binding,Nucleotide-binding,Nucleus,Reference proteome,SH2 domain,Transferase,Tyrosine-protein kinase,	.	.
frm-10	FERM domain (protein4.1-ezrin-radixin-moesin) family(frm-10)	.	GO:0000003~reproduction,GO:0006898~receptor-mediated endocytosis,	GO:0005856~cytoskeleton,	.	IPR000299:FERM domain,IPR014352:FERM/acyl-CoA-binding protein, 3-helical bundle,IPR019748:FERM central domain,IPR019749:Band 4.1 domain,	.	.	SM00295:B41,	Complete proteome,Proteomics identification,Reference proteome,	.	.
ftn-1	Ferritin(ftn-1)	.	GO:0006826~iron ion transport,GO:0006879~cellular iron ion homeostasis,GO:0006880~intracellular sequestering of iron ion,GO:0008340~determination of adult lifespan,GO:0009792~embryo development ending in birth or egg hatching,GO:0055114~oxidation-reduction process,	GO:0005623~cell,GO:0005737~cytoplasm,	GO:0004322~ferroxidase activity,GO:0005506~iron ion binding,GO:0005515~protein binding,GO:0008199~ferric iron binding,GO:0016491~oxidoreductase activity,GO:0042802~identical protein binding,GO:0046872~metal ion binding,	IPR001519:Ferritin,IPR008331:Ferritin/DPS protein domain,IPR009040:Ferritin- like diiron domain,IPR009078:Ferritin-like superfamily,IPR012347:Ferritin-related,	.	.	.	Complete proteome,Iron,Iron storage,Metal-binding,Oxidoreductase,Proteomics identification,Reference proteome,	.	.
fut-3	FUcosyl Transferase(fut-3)	.	GO:0006486~protein glycosylation,GO:0036065~fucosylation,	GO:0005794~Golgi apparatus,GO:0016020~membrane,GO:0016021~integral component of membrane,GO:0032580~Golgi cisterna membrane,	GO:0008417~fucosyltransferase activity,GO:0016740~transferase activity,GO:0016757~transferase activity, transferring glycosyl groups,	IPR001503:Glycosyl transferase, family 10,	.	.	.	Complete proteome,Glycoprotein,Glycosyltransferase,Golgi apparatus,Membrane,Reference proteome,Signal-anchor,Transferase,Transmembrane,Transmembrane helix,	.	.
gana-1	GAlactosidase/N-Acetylgalactosaminidase(gana-1)	.	GO:0005975~carbohydrate metabolic process,GO:0008152~metabolic process,GO:0016139~glycoside catabolic process,	GO:0005737~cytoplasm,	GO:0003824~catalytic activity,GO:0004553~hydrolase activity, hydrolyzing O-glycosyl compounds,GO:0004557~alpha-galactosidase activity,GO:0016787~hydrolase activity,GO:0016798~hydrolase activity, acting on glycosyl bonds,	IPR000111:Glycoside hydrolase, clan GH-D,IPR002241:Glycoside hydrolase, family 27,IPR013780:Glycosyl hydrolase, family 13, all-beta,IPR013785:Aldolase-type TIM barrel,IPR017853:Glycoside hydrolase, superfamily,	.	.	.	Complete proteome,Disulfide bond,Glycosidase,Hydrolase,Proteomics identification,Reference proteome,Signal,	.	.
gbh-1	Probable gamma-butyrobetaine dioxygenase(gbh-1)	.	GO:0045329~carnitine biosynthetic process,GO:0055114~oxidation-reduction process,	.	GO:0005506~iron ion binding,GO:0008336~gamma-butyrobetaine dioxygenase activity,GO:0016491~oxidoreductase activity,GO:0046872~metal ion binding,GO:0051213~dioxygenase activity,	IPR003819:Taurine catabolism dioxygenase TauD/TfdA,IPR012775:Gamma-butyrobetaine,2-oxoglutarate dioxygenase,	cel00310:Lysine degradation,	.	.	Carnitine biosynthesis,Complete proteome,Dioxygenase,Iron,Metal-binding,Oxidoreductase,Reference proteome,	chain:Probable gamma-butyrobetaine dioxygenase,	.
gcy-32	Soluble guanylate cyclase gcy-32(gcy-32)	.	GO:0006182~cGMP biosynthetic process,GO:0007165~signal transduction,GO:0009190~cyclic nucleotide biosynthetic process,GO:0035556~intracellular signal transduction,	GO:0005737~cytoplasm,GO:0005886~plasma membrane,GO:0008074~guanylate cyclase complex, soluble,	GO:0000166~nucleotide binding,GO:0004016~adenylate cyclase activity,GO:0004383~guanylate cyclase activity,GO:0005525~GTP binding,GO:0016829~lyase activity,GO:0016849~phosphorus-oxygen lyase activity,GO:0020037~heme binding,GO:0046872~metal ion binding,	IPR001054:Adenylyl cyclase class-3/4/guanylyl cyclase,IPR011644:Heme-NO binding,IPR011645:Haem NO binding associated,IPR018297:Adenylyl cyclase class-3/4/guanylyl cyclase, conserved site,IPR024096:NO signalling/Golgi transport ligand-binding domain,	.	.	SM00044:CYCc,	cGMP biosynthesis,Coiled coil,Complete proteome,Cytoplasm,GTP-binding,Heme,Iron,Lyase,Magnesium,Metal-binding,Nucleotide-binding,Reference proteome,	.	.
gei-8	Nuclear receptor corepressor 1(gei-8)	.	GO:0000122~negative regulation of transcription from RNA polymerase II promoter,GO:0006351~transcription, DNA-templated,GO:0006355~regulation of transcription, DNA-templated,	GO:0000118~histone deacetylase complex,GO:0005634~nucleus,	GO:0003677~DNA binding,GO:0003714~transcription corepressor activity,GO:0005515~protein binding,GO:0008134~transcription factor binding,GO:0016922~ligand-dependent nuclear receptor binding,	IPR001005:SANT/Myb domain,IPR017877:Myb-like domain,IPR017884:SANT domain,	.	.	SM00717:SANT,	Alternative splicing,Complete proteome,DNA-binding,Nucleus,Reference proteome,Repressor,Transcription,Transcription regulation,	.	.
glb-1	Globin-like protein(glb-1)	.	GO:0006810~transport,GO:0015671~oxygen transport,	GO:0005737~cytoplasm,	GO:0005344~oxygen transporter activity,GO:0005506~iron ion binding,GO:0019825~oxygen binding,GO:0020037~heme binding,GO:0046872~metal ion binding,	IPR000971:Globin,IPR009050:Globin-like,IPR012085:Globin, nematode,IPR012292:Globin, structural domain,	.	PIRSF002026:globin, nematode type,	.	3D-structure,Complete proteome,Cytoplasm,Heme,Iron,Metal-binding,Oxygen transport,Reference proteome,Transport,	chain:Globin-like protein,metal ion-binding site:Iron (heme proximal ligand),	.
glb-15	GLoBin related(glb-15)	.	.	.	GO:0019825~oxygen binding,GO:0020037~heme binding,	IPR009050:Globin-like,IPR012292:Globin, structural domain,	.	.	.	Complete proteome,Reference proteome,	.	.
glb-24	GLoBin related(glb-24)	.	.	.	GO:0019825~oxygen binding,GO:0020037~heme binding,	IPR009050:Globin-like,IPR012292:Globin, structural domain,	.	.	.	Complete proteome,Reference proteome,	.	.
gld-2	Poly(A) RNA polymerase gld-2(gld-2)	DNA replication, recombination, and repair,	GO:0000003~reproduction,GO:0006397~mRNA processing,GO:0006898~receptor-mediated endocytosis,GO:0006915~apoptotic process,GO:0006997~nucleus organization,GO:0007275~multicellular organism development,GO:0009792~embryo development ending in birth or egg hatching,GO:0040007~growth,GO:0040020~regulation of meiotic nuclear division,GO:0040035~hermaphrodite genitalia development,GO:0042127~regulation o…	GO:0005737~cytoplasm,GO:0031379~RNA-directed RNA polymerase complex,GO:0043186~P granule,GO:0043234~protein complex,	GO:0000166~nucleotide binding,GO:0004652~polynucleotide adenylyltransferase activity,GO:0005515~protein binding,GO:0005524~ATP binding,GO:0016740~transferase activity,GO:0046872~metal ion binding,	IPR002058:PAP/25A-associated,	.	.	.	3D-structure,Alternative splicing,ATP-binding,Complete proteome,Cytoplasm,Developmental protein,Magnesium,Manganese,Meiosis,Metal-binding,mRNA processing,Nucleotide-binding,Proteomics identification,Reference proteome,RNA editing,Transferase,	chain:Poly(A) RNA polymerase gld-2,mutagenesis site,sequence variant,splice variant,	.
glit-1	GLIoTactin (Drosophila neuroligin-like) homolog(glit-1)	Lipid metabolism,	GO:0000003~reproduction,GO:0009792~embryo development ending in birth or egg hatching,GO:0040018~positive regulation of multicellular organism growth,	GO:0005615~extracellular space,GO:0016020~membrane,GO:0016021~integral component of membrane,	GO:0004104~cholinesterase activity,	IPR002018:Carboxylesterase, type B,IPR019819:Carboxylesterase type B, conserved site,	.	.	.	Complete proteome,Membrane,Proteomics identification,Reference proteome,Signal,Transmembrane,Transmembrane helix,	.	.
gln-3	GLutamiNe synthetase (glutamate-ammonia ligase)(gln-3)	.	GO:0006542~glutamine biosynthetic process,GO:0006807~nitrogen compound metabolic process,	.	GO:0000166~nucleotide binding,GO:0003824~catalytic activity,GO:0004356~glutamate-ammonia ligase activity,GO:0005524~ATP binding,GO:0016874~ligase activity,	IPR008146:Glutamine synthetase, catalytic domain,IPR008147:Glutamine synthetase, beta-Grasp,IPR014746:Glutamine synthetase/guanido kinase, catalytic domain,IPR027302:Glutamine synthetase, N-terminal conserved site,IPR027303:Glutamine synthetase, glycine-rich site,	cel00220:Arginine biosynthesis,cel00250:Alanine, aspartate and glutamate metabolism,cel00630:Glyoxylate and dicarboxylate metabolism,cel00910:Nitrogen metabolism,cel01100:Metabolic pathways,cel01230:Biosynthesis of amino acids,	.	SM01230:SM01230,	ATP-binding,Complete proteome,Ligase,Nucleotide-binding,Proteomics identification,Reference proteome,	.	.
glt-6	Putative sodium-dependent excitatory amino acid transporter glt-6(glt-6)	.	GO:0006810~transport,GO:0055085~transmembrane transport,	GO:0016020~membrane,GO:0016021~integral component of membrane,	GO:0015293~symporter activity,	IPR001991:Sodium:dicarboxylate symporter,IPR018107:Sodium:dicarboxylate symporter, conserved site,	.	.	.	Complete proteome,Glycoprotein,Membrane,Reference proteome,Symport,Transmembrane,Transmembrane helix,Transport,	chain:Putative sodium-dependent excitatory amino acid transporter glt-6,glycosylation site:N-linked (GlcNAc...),topological domain:Cytoplasmic,topological domain:Extracellular,transmembrane region,	.
gly-10	GLYcosylation related(gly-10)	.	GO:0006486~protein glycosylation,	GO:0000139~Golgi membrane,GO:0005794~Golgi apparatus,GO:0016020~membrane,GO:0016021~integral component of membrane,	GO:0004653~polypeptide N-acetylgalactosaminyltransferase activity,GO:0016740~transferase activity,GO:0016757~transferase activity, transferring glycosyl groups,GO:0030246~carbohydrate binding,GO:0046872~metal ion binding,	IPR000772:Ricin B lectin domain,IPR001173:Glycosyl transferase, family 2,	cel00512:Mucin type O-Glycan biosynthesis,cel01100:Metabolic pathways,	.	SM00458:RICIN,	Alternative splicing,Complete proteome,Disulfide bond,Glycoprotein,Glycosyltransferase,Golgi apparatus,Lectin,Manganese,Membrane,Metal-binding,Proteomics identification,Reference proteome,Signal-anchor,Transferase,Transmembrane,Transmembrane helix,	binding site:Substrate,chain:Putative polypeptide N- acetylgalactosaminyltransferase 10,disulfide bond,domain:Ricin B-type lectin,glycosylation site:N-linked (GlcNAc...),metal ion-binding site:Manganese,region of interest:Catalytic subdomain A,region of interest:Catalytic subdomain B,region of interest:Flexible loop,splice variant,topological domain:Cytoplasmic,topological domain:Lumenal,transmem…	.
gly-7	GLYcosylation related(gly-7)	.	GO:0006486~protein glycosylation,	GO:0000139~Golgi membrane,GO:0005794~Golgi apparatus,GO:0016020~membrane,GO:0016021~integral component of membrane,	GO:0016740~transferase activity,GO:0016757~transferase activity, transferring glycosyl groups,GO:0030246~carbohydrate binding,GO:0046872~metal ion binding,	IPR000772:Ricin B lectin domain,IPR001173:Glycosyl transferase, family 2,	cel00512:Mucin type O-Glycan biosynthesis,cel01100:Metabolic pathways,	.	SM00458:RICIN,	Complete proteome,Disulfide bond,Glycoprotein,Glycosyltransferase,Golgi apparatus,Lectin,Manganese,Membrane,Metal-binding,Proteomics identification,Reference proteome,Signal-anchor,Transferase,Transmembrane,Transmembrane helix,	chain:Probable N- acetylgalactosaminyltransferase 7,disulfide bond,domain:Ricin B-type lectin,glycosylation site:N-linked (GlcNAc...),region of interest:Catalytic subdomain A,region of interest:Catalytic subdomain B,topological domain:Cytoplasmic,topological domain:Lumenal,transmembrane region,	.
gpb-2	Guanine nucleotide-binding protein subunit beta-2(gpb-2)	.	GO:0007165~signal transduction,GO:0007212~dopamine receptor signaling pathway,GO:0007213~G-protein coupled acetylcholine receptor signaling pathway,GO:0007631~feeding behavior,GO:0008277~regulation of G-protein coupled receptor protein signaling pathway,GO:0030163~protein catabolic process,GO:0032094~response to food,GO:0040007~growth,GO:0040012~regulation of locomotion,GO:0043051~regulation of p…	GO:0043025~neuronal cell body,	GO:0004871~signal transducer activity,	IPR001632:G-protein, beta subunit,IPR001680:WD40 repeat,IPR015943:WD40/YVTN repeat-like-containing domain,IPR016346:Guanine nucleotide-binding protein, beta subunit,IPR017986:WD40-repeat-containing domain,IPR019775:WD40 repeat, conserved site,IPR020472:G-protein beta WD-40 repeat,	.	.	SM00320:WD40,	Complete proteome,Reference proteome,Repeat,Transducer,WD repeat,	chain:Guanine nucleotide-binding protein subunit beta-2,repeat:WD 1,repeat:WD 2,repeat:WD 3,repeat:WD 4,repeat:WD 5,repeat:WD 6,repeat:WD 7,	.
grd-13	GRounDhog (hedgehog-like family)(grd-13)	.	GO:0040011~locomotion,GO:0040018~positive regulation of multicellular organism growth,GO:0040025~vulval development,	.	.	.	.	.	.	Complete proteome,Proteomics identification,Reference proteome,Signal,	.	.
grd-14	GRounDhog (hedgehog-like family)(grd-14)	.	GO:0040011~locomotion,GO:0040018~positive regulation of multicellular organism growth,GO:0040025~vulval development,	.	.	.	.	.	.	Complete proteome,Proteomics identification,Reference proteome,Signal,	.	.
grd-6	GRounDhog (hedgehog-like family)(grd-6)	.	.	.	.	IPR007284:Ground-like domain,	.	.	.	Complete proteome,Proteomics identification,Reference proteome,Signal,	.	.
grl-16	GRound-Like (grd related)(grl-16)	.	.	.	.	IPR007284:Ground-like domain,	.	.	.	Coiled coil,Complete proteome,Proteomics identification,Reference proteome,Signal,	.	.
grl-4	GRound-Like (grd related)(grl-4)	.	.	.	.	IPR007284:Ground-like domain,	.	.	.	Complete proteome,Reference proteome,Signal,	.	.
gsp-2	Serine/threonine-protein phosphatase PP1-beta(gsp-2)	.	GO:0007049~cell cycle,GO:0007067~mitotic nuclear division,GO:0007126~meiotic nuclear division,GO:0007275~multicellular organism development,GO:0009792~embryo development ending in birth or egg hatching,GO:0016569~covalent chromatin modification,GO:0018991~oviposition,GO:0018996~molting cycle, collagen and cuticulin-based cuticle,GO:0040011~locomotion,GO:0045132~meiotic chromosome segregation,GO:0…	GO:0005634~nucleus,GO:0005694~chromosome,GO:0005737~cytoplasm,GO:0031965~nuclear membrane,	GO:0004721~phosphoprotein phosphatase activity,GO:0004722~protein serine/threonine phosphatase activity,GO:0005515~protein binding,GO:0016787~hydrolase activity,GO:0046872~metal ion binding,	IPR004843:Metallophosphoesterase domain,IPR006186:Serine/threonine-specific protein phosphatase/bis(5-nucleosyl)-tetraphosphatase,	cel03015:mRNA surveillance pathway,cel04931:Insulin resistance,	.	SM00156:PP2Ac,	Cell cycle,Cell division,Chromatin regulator,Complete proteome,Cytoplasm,Developmental protein,Hydrolase,Manganese,Meiosis,Metal-binding,Mitosis,Nucleus,Protein phosphatase,Reference proteome,	active site:Proton donor,chain:Serine/threonine-protein phosphatase PP1- beta,metal ion-binding site:Iron,metal ion-binding site:Manganese,	.
gsto-2	Probable glutathione transferase omega-2(gsto-2)	Posttranslational modification, protein turnover, chaperones,	GO:0006749~glutathione metabolic process,GO:0008152~metabolic process,GO:0055114~oxidation-reduction process,GO:0098869~cellular oxidant detoxification,	GO:0005737~cytoplasm,	GO:0004364~glutathione transferase activity,GO:0016491~oxidoreductase activity,GO:0016740~transferase activity,GO:0045174~glutathione dehydrogenase (ascorbate) activity,GO:0050610~methylarsonate reductase activity,	IPR004045:Glutathione S-transferase, N-terminal,IPR004046:Glutathione S-transferase, C-terminal,IPR005442:Glutathione S-transferase, omega-class,IPR010987:Glutathione S-transferase, C-terminal-like,IPR012336:Thioredoxin-like fold,	cel00480:Glutathione metabolism,cel00980:Metabolism of xenobiotics by cytochrome P450,cel00982:Drug metabolism - cytochrome P450,	.	.	Complete proteome,Oxidoreductase,Reference proteome,Repeat,Transferase,	chain:Probable glutathione transferase omega-2,domain:GST C-terminal 1,domain:GST C-terminal 2,domain:GST N-terminal 1,domain:GST N-terminal 2,splice variant,	.
gtl-1	Gon-Two Like (TRP subfamily)(gtl-1)	.	GO:0000003~reproduction,GO:0002119~nematode larval development,GO:0008406~gonad development,GO:0030421~defecation,	GO:0016020~membrane,GO:0016021~integral component of membrane,	.	.	.	.	.	Coiled coil,Complete proteome,Membrane,Proteomics identification,Reference proteome,Transmembrane,Transmembrane helix,	.	.
gtl-2	Gon-Two Like (TRP subfamily)(gtl-2)	.	GO:0006810~transport,GO:0006811~ion transport,GO:0008406~gonad development,GO:0034220~ion transmembrane transport,GO:0055085~transmembrane transport,	GO:0009925~basal plasma membrane,GO:0016020~membrane,GO:0016021~integral component of membrane,	GO:0005216~ion channel activity,	IPR005821:Ion transport domain,	.	.	.	Complete proteome,Membrane,Proteomics identification,Reference proteome,Transmembrane,Transmembrane helix,	.	.
H02I12.5	hypothetical protein(H02I12.5)	.	GO:0009792~embryo development ending in birth or egg hatching,	.	.	.	.	.	.	Complete proteome,Reference proteome,	.	.
H05L14.1	hypothetical protein(H05L14.1)	.	GO:0006468~protein phosphorylation,GO:0008360~regulation of cell shape,GO:0018105~peptidyl-serine phosphorylation,	GO:0005634~nucleus,GO:0005737~cytoplasm,	GO:0000166~nucleotide binding,GO:0004672~protein kinase activity,GO:0004674~protein serine/threonine kinase activity,GO:0005524~ATP binding,	IPR000719:Protein kinase, catalytic domain,IPR011009:Protein kinase-like domain,IPR017441:Protein kinase, ATP binding site,	.	.	SM00220:S_TKc,	Complete proteome,Proteomics identification,Reference proteome,	.	.
H14A12.3	Protein rogdi homolog(H14A12.3)	.	GO:0006974~cellular response to DNA damage stimulus,GO:0009792~embryo development ending in birth or egg hatching,	GO:0005634~nucleus,GO:0005635~nuclear envelope,	.	.	.	.	.	Complete proteome,Nucleus,Reference proteome,	chain:Protein rogdi homolog,	.
H19N07.3	hypothetical protein(H19N07.3)	.	.	.	.	.	.	.	.	Complete proteome,Proteomics identification,Reference proteome,	.	.
H27A22.1	hypothetical protein(H27A22.1)	.	GO:0019915~lipid storage,	.	.	IPR007484:Peptidase M28,	.	.	.	Complete proteome,Proteomics identification,Reference proteome,Signal,	.	.
H43I07.3	hypothetical protein(H43I07.3)	.	GO:0006487~protein N-linked glycosylation,GO:0006506~GPI anchor biosynthetic process,GO:0019348~dolichol metabolic process,GO:0035269~protein O-linked mannosylation,	GO:0005789~endoplasmic reticulum membrane,GO:0016020~membrane,GO:0016021~integral component of membrane,	GO:0004169~dolichyl-phosphate-mannose-protein mannosyltransferase activity,GO:0004582~dolichyl-phosphate beta-D-mannosyltransferase activity,	IPR001173:Glycosyl transferase, family 2,	cel00510:N-Glycan biosynthesis,cel01100:Metabolic pathways,	.	.	Complete proteome,Membrane,Proteomics identification,Reference proteome,Transmembrane,Transmembrane helix,	.	.
ham-2	hypothetical protein(ham-2)	.	GO:0001709~cell fate determination,GO:0006355~regulation of transcription, DNA-templated,GO:0016477~cell migration,GO:0045664~regulation of neuron differentiation,	GO:0005634~nucleus,	GO:0003676~nucleic acid binding,GO:0003700~transcription factor activity, sequence-specific DNA binding,GO:0046872~metal ion binding,	IPR007087:Zinc finger, C2H2,IPR015880:Zinc finger, C2H2-like,	.	.	SM00355:ZnF_C2H2,	Coiled coil,Complete proteome,Reference proteome,	.	.
hcp-4	HoloCentric chromosome binding Protein(hcp-4)	.	GO:0000003~reproduction,GO:0000070~mitotic sister chromatid segregation,GO:0006898~receptor-mediated endocytosis,GO:0007067~mitotic nuclear division,GO:0007080~mitotic metaphase plate congression,GO:0008608~attachment of spindle microtubules to kinetochore,GO:0009792~embryo development ending in birth or egg hatching,GO:0010697~negative regulation of spindle pole body separation,GO:0051382~kineto…	GO:0000776~kinetochore,GO:0000779~condensed chromosome, centromeric region,GO:0000793~condensed chromosome,GO:0005634~nucleus,GO:0005654~nucleoplasm,GO:0005694~chromosome,GO:0005737~cytoplasm,	GO:0005515~protein binding,	.	.	.	.	Complete proteome,Proteomics identification,Reference proteome,	.	.
hhat-1	Homolog of Hedgehog AcylTransferase(hhat-1)	.	GO:0008152~metabolic process,	GO:0016020~membrane,GO:0016021~integral component of membrane,	GO:0016740~transferase activity,GO:0016746~transferase activity, transferring acyl groups,	IPR004299:Membrane bound O-acyl transferase, MBOAT,	.	.	.	Acyltransferase,Complete proteome,Membrane,Proteomics identification,Reference proteome,Transferase,Transmembrane,Transmembrane helix,	.	.
hil-7	HIstone H1 Like(hil-7)	.	GO:0006334~nucleosome assembly,GO:0009792~embryo development ending in birth or egg hatching,	GO:0000786~nucleosome,	GO:0003677~DNA binding,	IPR005819:Histone H5,	.	.	.	Complete proteome,Reference proteome,	.	.
him-8	High Incidence of Males (increased X chromosome loss)(him-8)	.	GO:0006310~DNA recombination,GO:0006915~apoptotic process,GO:0010171~body morphogenesis,GO:0045132~meiotic chromosome segregation,	GO:0000794~condensed nuclear chromosome,GO:0000805~X chromosome,GO:0005634~nucleus,GO:0005635~nuclear envelope,	GO:0046872~metal ion binding,	IPR007087:Zinc finger, C2H2,	.	.	.	Complete proteome,Proteomics identification,Reference proteome,	.	.
his-37	Histone H4(his-37)	.	GO:0000003~reproduction,GO:0002119~nematode larval development,GO:0006334~nucleosome assembly,GO:0009792~embryo development ending in birth or egg hatching,GO:0040011~locomotion,GO:0071688~striated muscle myosin thick filament assembly,	GO:0000786~nucleosome,GO:0005634~nucleus,	GO:0003677~DNA binding,GO:0046982~protein heterodimerization activity,	IPR001951:Histone H4,IPR009072:Histone-fold,IPR019809:Histone H4, conserved site,	.	.	SM00417:H4,	Acetylation,Chromosome,Complete proteome,Direct protein sequencing,DNA-binding,Methylation,Nucleosome core,Nucleus,Reference proteome,	chain:Histone H4,modified residue,sequence conflict,	.
hlh-30	Helix Loop Helix(hlh-30)	.	GO:0000003~reproduction,GO:0006357~regulation of transcription from RNA polymerase II promoter,GO:0008340~determination of adult lifespan,GO:0010506~regulation of autophagy,GO:0010628~positive regulation of gene expression,GO:0019915~lipid storage,GO:0045944~positive regulation of transcription from RNA polymerase II promoter,GO:0050829~defense response to Gram-negative bacterium,GO:0050830~defen…	GO:0005634~nucleus,GO:0005737~cytoplasm,	GO:0000981~RNA polymerase II transcription factor activity, sequence-specific DNA binding,GO:0046983~protein dimerization activity,	IPR011598:Myc-type, basic helix-loop-helix (bHLH) domain,	.	.	SM00353:HLH,	Coiled coil,Complete proteome,Proteomics identification,Reference proteome,	.	.
hmg-1.2	High mobility group protein 1.2(hmg-1.2)	.	GO:0000003~reproduction,GO:0001708~cell fate specification,GO:0002119~nematode larval development,GO:0006898~receptor-mediated endocytosis,GO:0008406~gonad development,GO:0009792~embryo development ending in birth or egg hatching,GO:0010171~body morphogenesis,GO:0016055~Wnt signaling pathway,GO:0040018~positive regulation of multicellular organism growth,GO:0040025~vulval development,GO:0040026~p…	GO:0005634~nucleus,	GO:0003677~DNA binding,GO:0005515~protein binding,GO:0044212~transcription regulatory region DNA binding,	IPR009071:High mobility group (HMG) box domain,	.	.	SM00398:HMG,	Alternative splicing,Complete proteome,DNA-binding,Nucleus,Reference proteome,Repeat,	chain:High mobility group protein 1.2,DNA-binding region:HMG box 1,DNA-binding region:HMG box 2,splice variant,	.
hrg-1	Heme transporter hrg-1(hrg-1)	.	GO:0006810~transport,GO:0015886~heme transport,	GO:0005764~lysosome,GO:0005765~lysosomal membrane,GO:0005768~endosome,GO:0005769~early endosome,GO:0005770~late endosome,GO:0005887~integral component of plasma membrane,GO:0010008~endosome membrane,GO:0016020~membrane,GO:0016021~integral component of membrane,GO:0055037~recycling endosome,	GO:0015232~heme transporter activity,GO:0020037~heme binding,	IPR026218:Heme transporter HRG,	.	.	.	Complete proteome,Endosome,Lysosome,Membrane,Reference proteome,Transmembrane,Transmembrane helix,Transport,	chain:Heme transporter hrg-1,short sequence motif:Di-leucine motif,transmembrane region,	.
hsp-6	Heat shock 70 kDa protein F, mitochondrial(hsp-6)	.	GO:0000003~reproduction,GO:0002119~nematode larval development,GO:0006457~protein folding,GO:0008340~determination of adult lifespan,GO:0009792~embryo development ending in birth or egg hatching,GO:0030968~endoplasmic reticulum unfolded protein response,GO:0034514~mitochondrial unfolded protein response,	GO:0005739~mitochondrion,	GO:0000166~nucleotide binding,GO:0005524~ATP binding,GO:0051082~unfolded protein binding,	IPR012725:Chaperone DnaK,IPR013126:Heat shock protein 70 family,IPR018181:Heat shock protein 70, conserved site,	cel03018:RNA degradation,	.	.	3D-structure,ATP-binding,Complete proteome,Mitochondrion,Nucleotide-binding,Reference proteome,Stress response,Transit peptide,	chain:Heat shock 70 kDa protein F, mitochondrial,helix,sequence conflict,strand,transit peptide:Mitochondrion,	.
ikke-1	Inhibitor of NFKappaB Kinase Epsilon subunit homolog(ikke-1)	.	GO:0006468~protein phosphorylation,GO:0016310~phosphorylation,GO:0019915~lipid storage,	.	GO:0000166~nucleotide binding,GO:0004672~protein kinase activity,GO:0004674~protein serine/threonine kinase activity,GO:0005524~ATP binding,GO:0016301~kinase activity,GO:0016740~transferase activity,	IPR000719:Protein kinase, catalytic domain,IPR008271:Serine/threonine-protein kinase, active site,IPR011009:Protein kinase-like domain,IPR017441:Protein kinase, ATP binding site,	.	.	SM00220:S_TKc,	Alternative splicing,ATP-binding,Complete proteome,Kinase,Nucleotide-binding,Proteomics identification,Reference proteome,Serine/threonine-protein kinase,Transferase,	active site:Proton acceptor,binding site:ATP,chain:Inhibitor of nuclear factor kappa-B kinase epsilon subunit homolog 1,domain:Protein kinase,nucleotide phosphate-binding region:ATP,splice variant,	.
imp-3	IntraMembrane Protease (IMPAS) family(imp-3)	.	GO:0006465~signal peptide processing,GO:0006508~proteolysis,GO:0033619~membrane protein proteolysis,	GO:0005765~lysosomal membrane,GO:0016020~membrane,GO:0016021~integral component of membrane,GO:0030660~Golgi-associated vesicle membrane,GO:0071458~integral component of cytoplasmic side of endoplasmic reticulum membrane,GO:0071556~integral component of lumenal side of endoplasmic reticulum membrane,	GO:0004190~aspartic-type endopeptidase activity,GO:0008233~peptidase activity,GO:0042500~aspartic endopeptidase activity, intramembrane cleaving,	IPR007369:Peptidase A22B, signal peptide peptidase,	.	.	.	Complete proteome,Hydrolase,Membrane,Protease,Proteomics identification,Reference proteome,Transmembrane,Transmembrane helix,	.	.
ina-1	Integrin alpha ina-1(ina-1)	.	GO:0000003~reproduction,GO:0001764~neuron migration,GO:0002119~nematode larval development,GO:0006898~receptor-mediated endocytosis,GO:0007155~cell adhesion,GO:0007229~integrin-mediated signaling pathway,GO:0007399~nervous system development,GO:0007413~axonal fasciculation,GO:0008078~mesodermal cell migration,GO:0009887~organ morphogenesis,GO:0010171~body morphogenesis,GO:0030163~protein cataboli…	GO:0001891~phagocytic cup,GO:0005886~plasma membrane,GO:0008305~integrin complex,GO:0016020~membrane,GO:0016021~integral component of membrane,GO:0030670~phagocytic vesicle membrane,GO:0031410~cytoplasmic vesicle,GO:0042995~cell projection,	GO:0004888~transmembrane signaling receptor activity,GO:0005515~protein binding,GO:0043236~laminin binding,	IPR000413:Integrin alpha chain,IPR013517:FG-GAP repeat,IPR013519:Integrin alpha beta-propellor,IPR013649:Integrin alpha-2,IPR018184:Integrin alpha chain, C-terminal cytoplasmic region, conserved site,	.	.	SM00191:Int_alpha,	Cell adhesion,Cell projection,Complete proteome,Cytoplasmic vesicle,Glycoprotein,Integrin,Membrane,Neurogenesis,Receptor,Reference proteome,Repeat,Signal,Transmembrane,Transmembrane helix,	chain:Integrin alpha ina-1,glycosylation site:N-linked (GlcNAc...),repeat:FG-GAP 1,repeat:FG-GAP 2,repeat:FG-GAP 3,repeat:FG-GAP 4,repeat:FG-GAP 5,repeat:FG-GAP 6,repeat:FG-GAP 7,signal peptide,topological domain:Cytoplasmic,topological domain:Extracellular,transmembrane region,	.
inx-1	Innexin(inx-1)	.	GO:0006810~transport,GO:0006811~ion transport,	GO:0005921~gap junction,GO:0016020~membrane,GO:0016021~integral component of membrane,GO:0030054~cell junction,	.	IPR000990:Innexin,	.	.	.	Cell junction,Complete proteome,Gap junction,Ion channel,Ion transport,Membrane,Proteomics identification,Reference proteome,Transmembrane,Transmembrane helix,Transport,	.	.
jamp-1	JAMP (JNK1-Associated Membrane Protein) homolog(jamp-1)	.	.	GO:0016020~membrane,GO:0016021~integral component of membrane,	.	IPR008485:Protein of unknown function DUF766,	.	.	.	Complete proteome,Membrane,Reference proteome,Transmembrane,Transmembrane helix,	.	.
K01A2.10	hypothetical protein(K01A2.10)	.	.	.	.	.	.	.	.	Coiled coil,Complete proteome,Proteomics identification,Reference proteome,	.	.
K01D12.8	hypothetical protein(K01D12.8)	.	.	.	.	.	.	.	.	Complete proteome,Reference proteome,Signal,	.	.
K01D12.9	hypothetical protein(K01D12.9)	.	.	.	.	.	.	.	.	Complete proteome,Proteomics identification,Reference proteome,Signal,	.	.
K02C4.2	hypothetical protein(K02C4.2)	.	.	.	.	.	.	.	.	Complete proteome,Reference proteome,Signal,	.	.
K02D10.4	hypothetical protein(K02D10.4)	.	.	.	.	.	.	.	.	Complete proteome,Reference proteome,	chain:Uncharacterized protein K02D10.4,	.
K02E10.5	hypothetical protein(K02E10.5)	.	GO:0019915~lipid storage,	GO:0016020~membrane,GO:0016021~integral component of membrane,	.	.	.	.	.	Complete proteome,Membrane,Reference proteome,Transmembrane,Transmembrane helix,	.	.
K02E7.12	hypothetical protein(K02E7.12)	.	.	.	.	.	.	.	.	Complete proteome,Reference proteome,	.	.
K03B4.2	hypothetical protein(K03B4.2)	.	.	.	.	.	.	.	.	Complete proteome,Proteomics identification,Reference proteome,	.	.
K07A1.9	Arginyl-tRNA--protein transferase 1(K07A1.9)	.	GO:0016598~protein arginylation,	GO:0005737~cytoplasm,	GO:0004057~arginyltransferase activity,GO:0016740~transferase activity,	IPR007471:Arginine-tRNA-protein transferase, N-terminal,IPR007472:Arginine-tRNA-protein transferase, C-terminal,IPR016181:Acyl-CoA N-acyltransferase,	.	.	.	Complete proteome,Proteomics identification,Reference proteome,Transferase,	.	.
K07E1.1	1,2-dihydroxy-3-keto-5-methylthiopentene dioxygenase homolog 2(K07E1.1)	.	GO:0000003~reproduction,GO:0006555~methionine metabolic process,GO:0008652~cellular amino acid biosynthetic process,GO:0009086~methionine biosynthetic process,GO:0019509~L-methionine biosynthetic process from methylthioadenosine,GO:0055114~oxidation-reduction process,	GO:0005634~nucleus,GO:0005737~cytoplasm,	GO:0010309~acireductone dioxygenase [iron(II)-requiring] activity,GO:0016491~oxidoreductase activity,GO:0051213~dioxygenase activity,	IPR004313:Acireductone dioxygenase ARD family,IPR011051:RmlC-like cupin domain,IPR014710:RmlC-like jelly roll fold,IPR027496:1,2-dihydroxy-3-keto-5-methylthiopentene dioxygenase, eukaryotes,	.	.	.	Amino-acid biosynthesis,Complete proteome,Cytoplasm,Dioxygenase,Methionine biosynthesis,Nucleus,Oxidoreductase,Reference proteome,	.	.
K07E3.4	hypothetical protein(K07E3.4)	.	GO:0009396~folic acid-containing compound biosynthetic process,	.	GO:0004329~formate-tetrahydrofolate ligase activity,GO:0005524~ATP binding,	IPR000559:Formate-tetrahydrofolate ligase, FTHFS,IPR020628:Formate-tetrahydrofolate ligase, FTHFS, conserved site,IPR027417:P-loop containing nucleoside triphosphate hydrolase,	cel00670:One carbon pool by folate,cel01100:Metabolic pathways,	.	.	Complete proteome,Proteomics identification,Reference proteome,	.	.
K08E3.5	hypothetical protein(K08E3.5)	Carbohydrate transport and metabolism,	GO:0002119~nematode larval development,GO:0006011~UDP-glucose metabolic process,GO:0008152~metabolic process,GO:0008340~determination of adult lifespan,GO:0009792~embryo development ending in birth or egg hatching,	GO:0005783~endoplasmic reticulum,GO:0030017~sarcomere,GO:0055120~striated muscle dense body,	GO:0003983~UTP:glucose-1-phosphate uridylyltransferase activity,GO:0070569~uridylyltransferase activity,	IPR002618:UTP--glucose-1-phosphate uridylyltransferase,IPR016267:UTP--glucose-1-phosphate uridylyltransferase, subgroup,	cel00040:Pentose and glucuronate interconversions,cel00052:Galactose metabolism,cel00500:Starch and sucrose metabolism,cel00520:Amino sugar and nucleotide sugar metabolism,cel01100:Metabolic pathways,cel01130:Biosynthesis of antibiotics,	PIRSF000806:UTP--glucose-1-phosphate uridylyltransferase,	.	Complete proteome,Proteomics identification,Reference proteome,	.	.
K08E7.5	hypothetical protein(K08E7.5)	.	.	.	GO:0005515~protein binding,	.	.	.	.	Complete proteome,Proteomics identification,Reference proteome,Signal,	.	.
K09C4.5	hypothetical protein(K09C4.5)	.	GO:0019915~lipid storage,GO:0055085~transmembrane transport,	GO:0016020~membrane,GO:0016021~integral component of membrane,	GO:0022857~transmembrane transporter activity,	IPR005828:General substrate transporter,IPR020846:Major facilitator superfamily domain,	.	.	.	Complete proteome,Membrane,Proteomics identification,Reference proteome,Transmembrane,Transmembrane helix,	.	.
K09E4.2	hypothetical protein(K09E4.2)	.	GO:0008152~metabolic process,	GO:0005783~endoplasmic reticulum,GO:0016020~membrane,GO:0016021~integral component of membrane,	GO:0016758~transferase activity, transferring hexosyl groups,	IPR007873:Glycosyltransferase, ALG3,	.	.	.	Complete proteome,Membrane,Proteomics identification,Reference proteome,Transmembrane,Transmembrane helix,	.	.
K11D9.3	hypothetical protein(K11D9.3)	.	GO:0015695~organic cation transport,GO:0015837~amine transport,GO:0055085~transmembrane transport,GO:1902603~carnitine transmembrane transport,	GO:0005887~integral component of plasma membrane,GO:0016020~membrane,GO:0016021~integral component of membrane,	GO:0005275~amine transmembrane transporter activity,GO:0015226~carnitine transmembrane transporter activity,GO:0022857~transmembrane transporter activity,	IPR005828:General substrate transporter,IPR005829:Sugar transporter, conserved site,IPR020846:Major facilitator superfamily domain,	.	.	.	Complete proteome,Membrane,Proteomics identification,Reference proteome,Signal,Transmembrane,Transmembrane helix,	.	.
K11H12.8	hypothetical protein(K11H12.8)	.	.	GO:0016020~membrane,GO:0016021~integral component of membrane,	.	IPR006214:Bax inhibitor 1-related,	.	.	.	Complete proteome,Membrane,Proteomics identification,Reference proteome,Transmembrane,Transmembrane helix,	.	.
K11H3.3	Putative tricarboxylate transport protein, mitochondrial(K11H3.3)	.	GO:0006412~translation,GO:0006810~transport,	GO:0005739~mitochondrion,GO:0005743~mitochondrial inner membrane,GO:0016020~membrane,GO:0016021~integral component of membrane,	GO:0003735~structural constituent of ribosome,	IPR018108:Mitochondrial substrate/solute carrier,IPR023395:Mitochondrial carrier domain,	.	.	.	Complete proteome,Membrane,Mitochondrion,Mitochondrion inner membrane,Reference proteome,Repeat,Transit peptide,Transmembrane,Transmembrane helix,Transport,	chain:Putative tricarboxylate transport protein, mitochondrial,repeat:Solcar 1,repeat:Solcar 2,repeat:Solcar 3,transit peptide:Mitochondrion,transmembrane region,	.
K12B6.2	hypothetical protein(K12B6.2)	.	GO:0040011~locomotion,	GO:0016020~membrane,GO:0016021~integral component of membrane,	.	IPR012858:Dendritic cell-specific transmembrane protein-like,	.	.	.	Complete proteome,Membrane,Reference proteome,Transmembrane,Transmembrane helix,	.	.
kel-3	KELch-repeat containing protein(kel-3)	.	GO:0000003~reproduction,GO:0009792~embryo development ending in birth or egg hatching,GO:0016567~protein ubiquitination,	GO:0031463~Cul3-RING ubiquitin ligase complex,	GO:0004842~ubiquitin-protein transferase activity,	IPR000210:BTB/POZ-like,IPR006652:Kelch repeat type 1,IPR011333:BTB/POZ fold,IPR011705:BTB/Kelch-associated,IPR015915:Kelch-type beta propeller,IPR017096:Kelch-like protein, gigaxonin,	.	PIRSF037037:kelch-like protein, gigaxonin type,	SM00225:BTB,SM00612:Kelch,SM00875:SM00875,	Complete proteome,Kelch repeat,Proteomics identification,Reference proteome,Repeat,	.	.
ketn-1	KETtiN (Drosophila actin-binding) homolog(ketn-1)	.	.	GO:0031674~I band,	GO:0051015~actin filament binding,	IPR003598:Immunoglobulin subtype 2,IPR003599:Immunoglobulin subtype,IPR007110:Immunoglobulin-like domain,IPR010939:Protein of unknown function DUF1136,IPR013098:Immunoglobulin I-set,IPR013783:Immunoglobulin-like fold,	.	.	SM00408:IGc2,SM00409:IG,	Coiled coil,Complete proteome,Proteomics identification,Reference proteome,	.	.
kin-29	Serine/threonine-protein kinase kin-29(kin-29)	.	GO:0000003~reproduction,GO:0006468~protein phosphorylation,GO:0007179~transforming growth factor beta receptor signaling pathway,GO:0007275~multicellular organism development,GO:0008340~determination of adult lifespan,GO:0009408~response to heat,GO:0016310~phosphorylation,GO:0035556~intracellular signal transduction,GO:0040010~positive regulation of growth rate,GO:0040014~regulation of multicellu…	GO:0005634~nucleus,GO:0005737~cytoplasm,	GO:0000166~nucleotide binding,GO:0004672~protein kinase activity,GO:0004674~protein serine/threonine kinase activity,GO:0005515~protein binding,GO:0005524~ATP binding,GO:0016301~kinase activity,GO:0016740~transferase activity,GO:0046872~metal ion binding,	IPR000719:Protein kinase, catalytic domain,IPR008271:Serine/threonine-protein kinase, active site,IPR011009:Protein kinase-like domain,IPR017441:Protein kinase, ATP binding site,	.	.	SM00220:S_TKc,	ATP-binding,Complete proteome,Cytoplasm,Developmental protein,Kinase,Magnesium,Metal-binding,Nucleotide-binding,Nucleus,Reference proteome,Serine/threonine-protein kinase,Transferase,	.	.
kin-4	protein KINase(kin-4)	.	GO:0000003~reproduction,GO:0006468~protein phosphorylation,GO:0009792~embryo development ending in birth or egg hatching,GO:0016310~phosphorylation,GO:0018105~peptidyl-serine phosphorylation,GO:0035556~intracellular signal transduction,	GO:0005622~intracellular,	GO:0000287~magnesium ion binding,GO:0004672~protein kinase activity,GO:0004674~protein serine/threonine kinase activity,GO:0005524~ATP binding,GO:0016301~kinase activity,GO:0016740~transferase activity,	IPR000719:Protein kinase, catalytic domain,IPR001478:PDZ domain,IPR008271:Serine/threonine-protein kinase, active site,IPR011009:Protein kinase-like domain,IPR015022:Microtubule-associated serine/threonine-protein kinase, domain,IPR023142:Microtubule-associated serine/threonine-protein kinase, pre-PK domain,	.	.	SM00220:S_TKc,SM00228:PDZ,	Complete proteome,Kinase,Proteomics identification,Reference proteome,Transferase,	.	.
klc-2	Kinesin light chain(klc-2)	.	GO:0002119~nematode larval development,GO:0008152~metabolic process,GO:0009792~embryo development ending in birth or egg hatching,GO:0040011~locomotion,GO:0040038~polar body extrusion after meiotic divisions,GO:0048489~synaptic vesicle transport,GO:0048675~axon extension,GO:0051295~establishment of meiotic spindle localization,	GO:0005635~nuclear envelope,GO:0005737~cytoplasm,GO:0005829~cytosol,GO:0005856~cytoskeleton,GO:0005871~kinesin complex,GO:0005874~microtubule,GO:0016938~kinesin I complex,	GO:0003777~microtubule motor activity,GO:0005515~protein binding,GO:0019894~kinesin binding,	IPR002151:Kinesin light chain,IPR011990:Tetratricopeptide-like helical,IPR013026:Tetratricopeptide repeat-containing domain,IPR015792:Kinesin light chain repeat,IPR019734:Tetratricopeptide repeat,	.	.	SM00028:TPR,	Alternative splicing,Coiled coil,Complete proteome,Cytoplasm,Cytoskeleton,Microtubule,Motor protein,Reference proteome,Repeat,TPR repeat,	chain:Kinesin light chain,repeat:TPR 1,repeat:TPR 2,repeat:TPR 3,repeat:TPR 4,repeat:TPR 5,repeat:TPR 6,sequence conflict,splice variant,	.
klp-10	pseudo(klp-10)	.	GO:0007126~meiotic nuclear division,GO:0009792~embryo development ending in birth or egg hatching,GO:0045132~meiotic chromosome segregation,	.	.	.	.	.	.	.	.	.
klp-18	Kinesin-like protein(klp-18)	DNA replication, recombination, and repair,	GO:0007018~microtubule-based movement,GO:0007126~meiotic nuclear division,GO:0008152~metabolic process,GO:0009792~embryo development ending in birth or egg hatching,GO:0019915~lipid storage,GO:0030705~cytoskeleton-dependent intracellular transport,GO:0045132~meiotic chromosome segregation,GO:0090306~spindle assembly involved in meiosis,	GO:0000922~spindle pole,GO:0005871~kinesin complex,GO:0005874~microtubule,GO:0005938~cell cortex,	GO:0000166~nucleotide binding,GO:0003777~microtubule motor activity,GO:0005524~ATP binding,GO:0008017~microtubule binding,GO:0016887~ATPase activity,	IPR001752:Kinesin, motor domain,IPR027417:P-loop containing nucleoside triphosphate hydrolase,	.	.	SM00129:KISc,	ATP-binding,Coiled coil,Complete proteome,Nucleotide-binding,Proteomics identification,Reference proteome,	.	.
kri-1	human KRIT 1 (Krev interaction trapped/cerebral cavernous malformation 1) homolog(kri-1)	.	GO:0019915~lipid storage,	GO:0005634~nucleus,GO:0005856~cytoskeleton,GO:0016324~apical plasma membrane,GO:0016327~apicolateral plasma membrane,	.	IPR000299:FERM domain,IPR002110:Ankyrin repeat,IPR019748:FERM central domain,IPR020683:Ankyrin repeat-containing domain,	.	.	SM00248:ANK,	ANK repeat,Complete proteome,Reference proteome,	.	.
lact-2	Beta-lactamase domain-containing protein 2(lact-2)	Defense mechanisms,	.	GO:0016020~membrane,GO:0016021~integral component of membrane,	.	IPR001466:Beta-lactamase-related,IPR012338:Beta-lactamase/transpeptidase-like,	.	.	.	Complete proteome,Membrane,Reference proteome,Transmembrane,Transmembrane helix,	chain:Beta-lactamase domain-containing protein 2,transmembrane region,	.
lea-1	plant Late Embryo Abundant (LEA) related(lea-1)	.	GO:0006869~lipid transport,GO:0006972~hyperosmotic response,GO:0009269~response to desiccation,GO:0009408~response to heat,GO:0042157~lipoprotein metabolic process,	GO:0005576~extracellular region,	GO:0008289~lipid binding,	IPR000074:Apolipoprotein A1/A4/E,IPR004238:Late embryogenesis abundant protein, LEA-3,	.	.	.	Coiled coil,Complete proteome,Proteomics identification,Reference proteome,	.	.
let-363	Target of rapamycin homolog(let-363)	.	GO:0000003~reproduction,GO:0000492~box C/D snoRNP assembly,GO:0002119~nematode larval development,GO:0006281~DNA repair,GO:0006412~translation,GO:0006417~regulation of translation,GO:0006468~protein phosphorylation,GO:0006629~lipid metabolic process,GO:0008340~determination of adult lifespan,GO:0009408~response to heat,GO:0009792~embryo development ending in birth or egg hatching,GO:0010628~posit…	GO:0005634~nucleus,GO:0005737~cytoplasm,GO:0031931~TORC1 complex,GO:0031932~TORC2 complex,	GO:0000166~nucleotide binding,GO:0004672~protein kinase activity,GO:0004674~protein serine/threonine kinase activity,GO:0005524~ATP binding,GO:0016301~kinase activity,GO:0016303~1-phosphatidylinositol-3-kinase activity,GO:0016740~transferase activity,GO:0044877~macromolecular complex binding,	IPR000403:Phosphatidylinositol 3-/4-kinase, catalytic domain,IPR003151:PIK-related kinase, FAT,IPR003152:PIK-related kinase, FATC,IPR009076:Rapamycin-binding domain,IPR011009:Protein kinase-like domain,IPR011989:Armadillo-like helical,IPR014009:PIK-related kinase,IPR016024:Armadillo-type fold,IPR018936:Phosphatidylinositol 3/4-kinase, conserved site,IPR024585:Domain of unknown function DUF3385, t…	cel04012:ErbB signaling pathway,cel04150:mTOR signaling pathway,cel04931:Insulin resistance,	.	SM00146:PI3Kc,SM01343:SM01343,SM01346:SM01346,	Alternative splicing,ATP-binding,Complete proteome,Kinase,Nucleotide-binding,Nucleus,Reference proteome,Repeat,Serine/threonine-protein kinase,Transferase,Translation regulation,	chain:Target of rapamycin homolog,compositionally biased region:Pro-rich,domain:FAT,domain:FATC,domain:PI3K/PI4K,repeat:HEAT 1,repeat:HEAT 2,repeat:HEAT 3,repeat:HEAT 4,repeat:HEAT 5,repeat:HEAT 6,repeat:HEAT 7,sequence conflict,splice variant,	.
let-99	Protein let-99(let-99)	.	GO:0000003~reproduction,GO:0000132~establishment of mitotic spindle orientation,GO:0007049~cell cycle,GO:0007067~mitotic nuclear division,GO:0007275~multicellular organism development,GO:0009792~embryo development ending in birth or egg hatching,GO:0035046~pronuclear migration,GO:0035556~intracellular signal transduction,GO:0051301~cell division,	GO:0005737~cytoplasm,GO:0005938~cell cortex,	GO:0005515~protein binding,	IPR000591:DEP domain,IPR011991:Winged helix-turn-helix DNA-binding domain,	.	.	SM00049:DEP,	Cell cycle,Cell division,Complete proteome,Cytoplasm,Developmental protein,Mitosis,Reference proteome,	chain:Protein let-99,domain:DEP,	.
lgc-27	Ligand-Gated ion Channel(lgc-27)	.	GO:0006810~transport,GO:0006811~ion transport,GO:0006821~chloride transport,GO:0034220~ion transmembrane transport,GO:1902476~chloride transmembrane transport,	GO:0016020~membrane,GO:0016021~integral component of membrane,	GO:0005230~extracellular ligand-gated ion channel activity,GO:0008068~extracellular-glutamate-gated chloride channel activity,	IPR006201:Neurotransmitter-gated ion-channel,IPR006202:Neurotransmitter-gated ion-channel ligand-binding,IPR027361:Nicotinic acetylcholine-gated receptor, transmembrane domain,	.	.	.	Complete proteome,Membrane,Reference proteome,Signal,Transmembrane,Transmembrane helix,	.	.
lgg-2	Protein lgg(lgg-2)	.	GO:0000045~autophagosome assembly,GO:0000422~mitophagy,GO:0006914~autophagy,GO:0006995~cellular response to nitrogen starvation,GO:0008340~determination of adult lifespan,GO:0009792~embryo development ending in birth or egg hatching,GO:0040007~growth,GO:0050830~defense response to Gram-positive bacterium,	GO:0000421~autophagosome membrane,GO:0005737~cytoplasm,GO:0005776~autophagosome,GO:0005829~cytosol,GO:0031410~cytoplasmic vesicle,	GO:0005515~protein binding,GO:0008017~microtubule binding,	IPR004241:Autophagy protein Atg8 ubiquitin-like,	.	.	.	3D-structure,Autophagy,Complete proteome,Cytoplasmic vesicle,Lipoprotein,Proteomics identification,Reference proteome,	chain:Protein lgg-2,	.
lim-9	LIM domain family(lim-9)	.	GO:0071688~striated muscle myosin thick filament assembly,	GO:0031430~M band,	GO:0005515~protein binding,GO:0008270~zinc ion binding,GO:0019904~protein domain specific binding,GO:0046872~metal ion binding,	IPR001781:Zinc finger, LIM-type,IPR010442:PET domain,	.	.	SM00132:LIM,	Complete proteome,LIM domain,Metal-binding,Proteomics identification,Reference proteome,Repeat,Zinc,	.	.
lin-25	Protein lin-25(lin-25)	.	GO:0001708~cell fate specification,GO:0002119~nematode larval development,GO:0006952~defense response,GO:0007275~multicellular organism development,GO:0007618~mating,GO:0018991~oviposition,GO:0030154~cell differentiation,GO:0030421~defecation,GO:0040025~vulval development,	GO:0005634~nucleus,GO:0005737~cytoplasm,	.	.	.	.	.	Complete proteome,Cytoplasm,Developmental protein,Differentiation,Nucleus,Reference proteome,	chain:Protein lin-25,mutagenesis site,short sequence motif:Nuclear localization signal,	.
lin-66	hypothetical protein(lin-66)	.	GO:0000003~reproduction,GO:0002119~nematode larval development,GO:0010629~negative regulation of gene expression,GO:0040011~locomotion,GO:0040034~regulation of development, heterochronic,GO:0040035~hermaphrodite genitalia development,	GO:0005737~cytoplasm,	.	.	.	.	.	Complete proteome,Proteomics identification,Reference proteome,	.	.
M01F1.3	Lipoyl synthase, mitochondrial(M01F1.3)	.	GO:0002119~nematode larval development,GO:0009107~lipoate biosynthetic process,GO:0009249~protein lipoylation,GO:0009792~embryo development ending in birth or egg hatching,	GO:0005739~mitochondrion,	GO:0003824~catalytic activity,GO:0016740~transferase activity,GO:0016992~lipoate synthase activity,GO:0046872~metal ion binding,GO:0051536~iron-sulfur cluster binding,GO:0051539~4 iron, 4 sulfur cluster binding,	IPR003698:Lipoyl synthase,IPR006638:Elongator protein 3/MiaB/NifB,IPR007197:Radical SAM,IPR013785:Aldolase-type TIM barrel,	cel00785:Lipoic acid metabolism,cel01100:Metabolic pathways,	PIRSF005963:lipoyl synthase,	SM00729:Elp3,	4Fe-4S,Complete proteome,Iron,Iron-sulfur,Metal-binding,Mitochondrion,Reference proteome,S-adenosyl-L-methionine,Transferase,Transit peptide,	chain:60S ribosomal protein L13a,	.
M01H9.3	hypothetical protein(M01H9.3)	.	.	.	.	.	.	.	.	Complete proteome,Proteomics identification,Reference proteome,	.	.
M01H9.5	hypothetical protein(M01H9.5)	.	.	.	.	.	.	.	.	Complete proteome,Reference proteome,Signal,	.	.
M03B6.3	hypothetical protein(M03B6.3)	.	.	.	.	.	.	.	.	Coiled coil,Complete proteome,Proteomics identification,Reference proteome,Signal,	.	.
M04F3.5	hypothetical protein(M04F3.5)	.	GO:0007009~plasma membrane organization,GO:0030031~cell projection assembly,GO:0061024~membrane organization,	GO:0030175~filopodium,GO:0031235~intrinsic component of the cytoplasmic side of the plasma membrane,	GO:0003779~actin binding,GO:0005515~protein binding,	IPR013606:IRSp53/MIM homology domain (IMD),	.	.	.	Complete proteome,Proteomics identification,Reference proteome,	.	.
M05D6.6	hypothetical protein(M05D6.6)	.	.	GO:0016020~membrane,GO:0016021~integral component of membrane,	.	IPR009432:Protein of unknown function DUF1075,	.	.	.	Complete proteome,Membrane,Proteomics identification,Reference proteome,Transmembrane,Transmembrane helix,	.	.
M106.3	hypothetical protein(M106.3)	General function prediction only,	GO:0055114~oxidation-reduction process,	.	GO:0008270~zinc ion binding,GO:0016491~oxidoreductase activity,	IPR002085:Alcohol dehydrogenase superfamily, zinc-type,IPR011032:GroES-like,IPR013149:Alcohol dehydrogenase, C-terminal,IPR016040:NAD(P)-binding domain,IPR020843:Polyketide synthase, enoylreductase,	.	.	SM00829:SM00829,	Complete proteome,Proteomics identification,Reference proteome,	.	.
M176.4	hypothetical protein(M176.4)	.	.	GO:0005783~endoplasmic reticulum,GO:0016020~membrane,GO:0016021~integral component of membrane,	.	IPR012506:YhhN-like,	.	.	.	Complete proteome,Membrane,Reference proteome,Transmembrane,Transmembrane helix,	.	.
M88.4	hypothetical protein(M88.4)	.	.	.	.	IPR006020:Phosphotyrosine interaction domain,IPR011993:Pleckstrin homology-like domain,	.	.	SM00462:PTB,	Complete proteome,Reference proteome,	.	.
mab-20	Semaphorin-2A(mab-20)	.	GO:0001755~neural crest cell migration,GO:0007275~multicellular organism development,GO:0007411~axon guidance,GO:0007413~axonal fasciculation,GO:0010172~embryonic body morphogenesis,GO:0016331~morphogenesis of embryonic epithelium,GO:0030155~regulation of cell adhesion,GO:0030334~regulation of cell migration,GO:0030335~positive regulation of cell migration,GO:0032956~regulation of actin cytoskele…	GO:0005576~extracellular region,GO:0005615~extracellular space,GO:0009986~cell surface,	GO:0030215~semaphorin receptor binding,GO:0045499~chemorepellent activity,	IPR001627:Semaphorin/CD100 antigen,IPR007110:Immunoglobulin-like domain,IPR013783:Immunoglobulin-like fold,IPR015943:WD40/YVTN repeat-like-containing domain,IPR027231:Semaphorin,	.	.	SM00630:Sema,	Alternative splicing,Complete proteome,Developmental protein,Disulfide bond,Glycoprotein,Immunoglobulin domain,Proteomics identification,Reference proteome,Secreted,Signal,	chain:Semaphorin-2A,domain:Ig-like,domain:PSI,domain:Sema,glycosylation site:N-linked (GlcNAc...),sequence conflict,signal peptide,splice variant,	.
mab-7	Protein male abnormal 7(mab-7)	.	GO:0007275~multicellular organism development,	GO:0005886~plasma membrane,GO:0016020~membrane,GO:0016021~integral component of membrane,	.	IPR000742:Epidermal growth factor-like domain,IPR003582:Metridin-like ShK toxin,IPR011038:Calycin-like,IPR013032:EGF-like, conserved site,IPR014878:Domain of unknown function DUF1794,	.	.	SM00181:EGF,	Cell membrane,Complete proteome,Developmental protein,Disulfide bond,EGF-like domain,Glycoprotein,Membrane,Reference proteome,Signal-anchor,Transmembrane,Transmembrane helix,	.	.
mab-9	T-box protein 12(mab-9)	.	GO:0001708~cell fate specification,GO:0006351~transcription, DNA-templated,GO:0006355~regulation of transcription, DNA-templated,GO:0007275~multicellular organism development,GO:0007411~axon guidance,GO:0009792~embryo development ending in birth or egg hatching,GO:0040011~locomotion,GO:0045138~nematode male tail tip morphogenesis,GO:0048620~post-embryonic hindgut morphogenesis,	GO:0005634~nucleus,	GO:0003677~DNA binding,GO:0003700~transcription factor activity, sequence-specific DNA binding,	IPR001699:Transcription factor, T-box,IPR008967:p53-like transcription factor, DNA-binding,IPR018186:Transcription factor, T-box, conserved site,	.	.	SM00425:TBOX,	Complete proteome,Developmental protein,DNA-binding,Nucleus,Reference proteome,Transcription,Transcription regulation,	chain:T-box protein 12,DNA-binding region:T-box,sequence conflict,	.
mbk-2	Dual specificity tyrosine-phosphorylation-regulated kinase mbk-2(mbk-2)	.	GO:0000003~reproduction,GO:0000281~mitotic cytokinesis,GO:0006468~protein phosphorylation,GO:0007017~microtubule-based process,GO:0007126~meiotic nuclear division,GO:0007275~multicellular organism development,GO:0009792~embryo development ending in birth or egg hatching,GO:0009880~embryonic pattern specification,GO:0010171~body morphogenesis,GO:0016310~phosphorylation,GO:0018105~peptidyl-serine p…	GO:0000793~condensed chromosome,GO:0005694~chromosome,GO:0005737~cytoplasm,GO:0005813~centrosome,GO:0005938~cell cortex,GO:0043186~P granule,GO:0072686~mitotic spindle,	GO:0000166~nucleotide binding,GO:0004672~protein kinase activity,GO:0004674~protein serine/threonine kinase activity,GO:0004712~protein serine/threonine/tyrosine kinase activity,GO:0004713~protein tyrosine kinase activity,GO:0005515~protein binding,GO:0005524~ATP binding,GO:0016301~kinase activity,GO:0016740~transferase activity,	IPR000719:Protein kinase, catalytic domain,IPR008271:Serine/threonine-protein kinase, active site,IPR011009:Protein kinase-like domain,IPR017441:Protein kinase, ATP binding site,	.	.	SM00220:S_TKc,	Alternative splicing,ATP-binding,Complete proteome,Cytoplasm,Developmental protein,Kinase,Magnesium,Nucleotide-binding,Phosphoprotein,Proteomics identification,Reference proteome,Serine/threonine-protein kinase,Transferase,Tyrosine-protein kinase,	active site:Proton acceptor,binding site:ATP,chain:Dual specificity tyrosine- phosphorylation-regulated kinase mbk-2,compositionally biased region:Gln-rich,compositionally biased region:Ser-rich,domain:Protein kinase,modified residue,mutagenesis site,nucleotide phosphate-binding region:ATP,splice variant,	.
mdt-15	Mediator of RNA polymerase II transcription subunit 15(mdt-15)	.	GO:0000003~reproduction,GO:0000398~mRNA splicing, via spliceosome,GO:0002119~nematode larval development,GO:0006351~transcription, DNA-templated,GO:0006355~regulation of transcription, DNA-templated,GO:0006357~regulation of transcription from RNA polymerase II promoter,GO:0006898~receptor-mediated endocytosis,GO:0006915~apoptotic process,GO:0008340~determination of adult lifespan,GO:0009792~embry…	GO:0005634~nucleus,GO:0016592~mediator complex,	GO:0001104~RNA polymerase II transcription cofactor activity,GO:0003676~nucleic acid binding,GO:0003713~transcription coactivator activity,GO:0005515~protein binding,GO:0035257~nuclear hormone receptor binding,	IPR019087:Mediator complex, subunit Med15, metazoa,	.	.	.	Activator,Alternative splicing,Complete proteome,Nucleus,Reference proteome,Transcription,Transcription regulation,	chain:Mediator of RNA polymerase II transcription subunit 15,compositionally biased region:Gln-rich,compositionally biased region:Gly-rich,compositionally biased region:Met-rich,region of interest:Interaction with nhr-49,region of interest:Interaction with sbp-1,splice variant,	.
mec-8	hypothetical protein(mec-8)	.	GO:0002119~nematode larval development,GO:0007638~mechanosensory behavior,GO:0009612~response to mechanical stimulus,GO:0009792~embryo development ending in birth or egg hatching,GO:0031581~hemidesmosome assembly,GO:0043053~dauer entry,GO:0048644~muscle organ morphogenesis,GO:0048666~neuron development,GO:0050954~sensory perception of mechanical stimulus,	GO:0005634~nucleus,	GO:0000166~nucleotide binding,GO:0003676~nucleic acid binding,GO:0005515~protein binding,	IPR000504:RNA recognition motif domain,IPR012677:Nucleotide-binding, alpha-beta plait,	.	.	SM00360:RRM,	Complete proteome,Proteomics identification,Reference proteome,	.	.
mei-2	Meiotic spindle formation protein 2(mei-2)	.	GO:0000212~meiotic spindle organization,GO:0000910~cytokinesis,GO:0007019~microtubule depolymerization,GO:0007049~cell cycle,GO:0007126~meiotic nuclear division,GO:0009792~embryo development ending in birth or egg hatching,GO:0035188~hatching,GO:0051301~cell division,GO:0051321~meiotic cell cycle,	GO:0000794~condensed nuclear chromosome,GO:0000922~spindle pole,GO:0001940~male pronucleus,GO:0005737~cytoplasm,GO:0005856~cytoskeleton,GO:0005874~microtubule,GO:0008352~katanin complex,	GO:0005515~protein binding,GO:0008568~microtubule-severing ATPase activity,	.	.	.	.	Cell cycle,Cell division,Complete proteome,Cytoplasm,Cytoskeleton,Meiosis,Microtubule,Reference proteome,	chain:Meiotic spindle formation protein 2,	.
mex-5	Zinc finger protein mex-5(mex-5)	General function prediction only,	GO:0002119~nematode larval development,GO:0007275~multicellular organism development,GO:0009792~embryo development ending in birth or egg hatching,GO:0032880~regulation of protein localization,GO:0061158~3'-UTR-mediated mRNA destabilization,	GO:0005737~cytoplasm,GO:0005813~centrosome,GO:0005829~cytosol,GO:0043186~P granule,	GO:0003677~DNA binding,GO:0003730~mRNA 3'-UTR binding,GO:0008187~poly-pyrimidine tract binding,GO:0019901~protein kinase binding,GO:0019904~protein domain specific binding,GO:0046872~metal ion binding,	IPR000571:Zinc finger, CCCH-type,	.	.	SM00356:ZnF_C3H1,	Complete proteome,Cytoplasm,Developmental protein,DNA-binding,Metal-binding,Phosphoprotein,Reference proteome,Repeat,Zinc,Zinc-finger,	chain:Zinc finger protein mex-5,modified residue,mutagenesis site,zinc finger region:C3H1-type 1,zinc finger region:C3H1-type 2,	.
mex-6	Zinc finger protein mex-6(mex-6)	General function prediction only,	GO:0007275~multicellular organism development,GO:0009790~embryo development,GO:0009792~embryo development ending in birth or egg hatching,GO:0010171~body morphogenesis,GO:0032880~regulation of protein localization,GO:0040011~locomotion,GO:0061158~3'-UTR-mediated mRNA destabilization,	GO:0005737~cytoplasm,GO:0005829~cytosol,GO:0043186~P granule,	GO:0003677~DNA binding,GO:0003730~mRNA 3'-UTR binding,GO:0019901~protein kinase binding,GO:0019904~protein domain specific binding,GO:0046872~metal ion binding,	IPR000571:Zinc finger, CCCH-type,	.	.	SM00356:ZnF_C3H1,	Complete proteome,Cytoplasm,Developmental protein,DNA-binding,Metal-binding,Phosphoprotein,Reference proteome,Repeat,Zinc,Zinc-finger,	chain:Zinc finger protein mex-6,compositionally biased region:Gln-rich,modified residue,zinc finger region:C3H1-type 1,zinc finger region:C3H1-type 2,	.
mlk-1	Mitogen-activated protein kinase kinase kinase mlk-1(mlk-1)	.	GO:0000165~MAPK cascade,GO:0000186~activation of MAPKK activity,GO:0006468~protein phosphorylation,GO:0008340~determination of adult lifespan,GO:0016310~phosphorylation,GO:0031103~axon regeneration,GO:0048691~positive regulation of axon extension involved in regeneration,	GO:0005622~intracellular,	GO:0000166~nucleotide binding,GO:0004672~protein kinase activity,GO:0004674~protein serine/threonine kinase activity,GO:0004709~MAP kinase kinase kinase activity,GO:0005524~ATP binding,GO:0016301~kinase activity,GO:0016740~transferase activity,GO:0046872~metal ion binding,	IPR000719:Protein kinase, catalytic domain,IPR001245:Serine-threonine/tyrosine-protein kinase catalytic domain,IPR001452:Src homology-3 domain,IPR008271:Serine/threonine-protein kinase, active site,IPR011009:Protein kinase-like domain,	.	.	SM00220:S_TKc,SM00326:SH3,	Alternative splicing,ATP-binding,Coiled coil,Complete proteome,Kinase,Magnesium,Metal-binding,Nucleotide-binding,Phosphoprotein,Reference proteome,Serine/threonine-protein kinase,SH3 domain,Stress response,Transferase,Ubl conjugation,	.	.
mnk-1	MAP kinase iNtegrating Kinase (MNK) homolog(mnk-1)	.	GO:0006468~protein phosphorylation,GO:0016310~phosphorylation,GO:0018105~peptidyl-serine phosphorylation,GO:0035556~intracellular signal transduction,GO:0046777~protein autophosphorylation,GO:0060626~regulation of cullin deneddylation,	GO:0005634~nucleus,GO:0005737~cytoplasm,	GO:0000166~nucleotide binding,GO:0004672~protein kinase activity,GO:0004674~protein serine/threonine kinase activity,GO:0004683~calmodulin-dependent protein kinase activity,GO:0005516~calmodulin binding,GO:0005524~ATP binding,GO:0009931~calcium-dependent protein serine/threonine kinase activity,GO:0016301~kinase activity,	IPR000719:Protein kinase, catalytic domain,IPR008271:Serine/threonine-protein kinase, active site,IPR011009:Protein kinase-like domain,IPR017441:Protein kinase, ATP binding site,	cel04010:MAPK signaling pathway,	.	SM00220:S_TKc,	Complete proteome,Kinase,Proteomics identification,Reference proteome,Transferase,	.	.
mtm-3	Myotubularin-related protein 3(mtm-3)	.	GO:0002119~nematode larval development,GO:0006629~lipid metabolic process,GO:0006914~autophagy,GO:0007275~multicellular organism development,GO:0008340~determination of adult lifespan,GO:0009792~embryo development ending in birth or egg hatching,GO:0010171~body morphogenesis,GO:0035335~peptidyl-tyrosine dephosphorylation,GO:0040002~collagen and cuticulin-based cuticle development,GO:0040011~locom…	GO:0005737~cytoplasm,GO:0016020~membrane,GO:0019898~extrinsic component of membrane,	GO:0004438~phosphatidylinositol-3-phosphatase activity,GO:0004725~protein tyrosine phosphatase activity,GO:0008289~lipid binding,GO:0016312~inositol bisphosphate phosphatase activity,GO:0016787~hydrolase activity,GO:0034594~phosphatidylinositol trisphosphate phosphatase activity,GO:0046872~metal ion binding,GO:0052629~phosphatidylinositol-3,5-bisphosphate 3-phosphatase activity,	IPR000306:Zinc finger, FYVE-type,IPR003595:Protein-tyrosine phosphatase, catalytic,IPR010569:Myotubularin-related,IPR011011:Zinc finger, FYVE/PHD-type,IPR013083:Zinc finger, RING/FYVE/PHD-type,IPR016130:Protein-tyrosine phosphatase, active site,IPR017455:Zinc finger, FYVE-related,	cel00562:Inositol phosphate metabolism,cel01100:Metabolic pathways,cel04070:Phosphatidylinositol signaling system,	.	SM00064:FYVE,SM00404:PTPc_motif,	Alternative splicing,Complete proteome,Cytoplasm,Developmental protein,Hydrolase,Lipid metabolism,Lipid-binding,Membrane,Metal-binding,Reference proteome,Zinc,Zinc-finger,	binding site:Substrate,chain:Myotublarin-related protein 3,domain:Myotubularin phosphatase,region of interest:Substrate binding,splice variant,zinc finger region:FYVE-type,	.
myo-2	Myosin-2(myo-2)	Cytoskeleton,	GO:0008152~metabolic process,	GO:0005737~cytoplasm,GO:0016459~myosin complex,GO:0016460~myosin II complex,GO:0030016~myofibril,GO:0032982~myosin filament,	GO:0000166~nucleotide binding,GO:0003774~motor activity,GO:0003779~actin binding,GO:0005524~ATP binding,	IPR001609:Myosin head, motor domain,IPR002928:Myosin tail,IPR004009:Myosin, N-terminal, SH3-like,IPR027401:Myosin-like IQ motif-containing domain,IPR027417:P-loop containing nucleoside triphosphate hydrolase,	.	.	SM00242:MYSc,	Actin-binding,ATP-binding,Coiled coil,Complete proteome,Cytoplasm,Methylation,Motor protein,Muscle protein,Myosin,Nucleotide-binding,Reference proteome,Thick filament,	chain:Myosin-2,domain:Myosin head-like,modified residue,nucleotide phosphate-binding region:ATP,region of interest:Actin-binding,region of interest:Rodlike tail (S2 and LMM domains),sequence conflict,	.
myo-3	Myosin-3(myo-3)	.	GO:0000003~reproduction,GO:0002119~nematode larval development,GO:0006898~receptor-mediated endocytosis,GO:0007626~locomotory behavior,GO:0008152~metabolic process,GO:0009792~embryo development ending in birth or egg hatching,GO:0010171~body morphogenesis,GO:0040011~locomotion,GO:0061199~striated muscle contraction involved in embryonic body morphogenesis,	GO:0005737~cytoplasm,GO:0005863~striated muscle myosin thick filament,GO:0016459~myosin complex,GO:0030016~myofibril,GO:0031672~A band,GO:0032982~myosin filament,	GO:0000166~nucleotide binding,GO:0003774~motor activity,GO:0003779~actin binding,GO:0005524~ATP binding,	IPR000048:IQ motif, EF-hand binding site,IPR001609:Myosin head, motor domain,IPR002928:Myosin tail,IPR004009:Myosin, N-terminal, SH3-like,IPR027401:Myosin-like IQ motif-containing domain,IPR027417:P-loop containing nucleoside triphosphate hydrolase,	.	.	SM00242:MYSc,	Actin-binding,ATP-binding,Coiled coil,Complete proteome,Cytoplasm,Methylation,Motor protein,Muscle protein,Myosin,Nucleotide-binding,Reference proteome,Thick filament,	chain:Myosin-3,domain:IQ,domain:Myosin head-like,modified residue,nucleotide phosphate-binding region:ATP,region of interest:Actin-binding,	.
nac-2	NADC (Na+-coupled dicarboxylate transporter) family(nac-2)	Inorganic ion transport and metabolism,	GO:0006629~lipid metabolic process,GO:0006810~transport,GO:0006811~ion transport,GO:0006814~sodium ion transport,GO:0008340~determination of adult lifespan,GO:0015744~succinate transport,GO:0015746~citrate transport,GO:0040018~positive regulation of multicellular organism growth,GO:0055085~transmembrane transport,GO:0071422~succinate transmembrane transport,	GO:0005887~integral component of plasma membrane,GO:0016020~membrane,GO:0016021~integral component of membrane,	GO:0005215~transporter activity,GO:0015137~citrate transmembrane transporter activity,GO:0015141~succinate transmembrane transporter activity,GO:0015293~symporter activity,	IPR001898:Sodium/sulphate symporter,	.	.	.	Complete proteome,Ion transport,Membrane,Proteomics identification,Reference proteome,Sodium,Sodium transport,Symport,Transmembrane,Transmembrane helix,Transport,	chain:Sodium-dependent high-affinity dicarboxylate transporter 2,sequence conflict,transmembrane region,	.
nas-1	Zinc metalloproteinase nas-1(nas-1)	.	GO:0006508~proteolysis,	GO:0005576~extracellular region,	GO:0004222~metalloendopeptidase activity,GO:0008233~peptidase activity,GO:0008237~metallopeptidase activity,GO:0008270~zinc ion binding,GO:0016787~hydrolase activity,GO:0046872~metal ion binding,	IPR001506:Peptidase M12A, astacin,IPR006026:Peptidase, metallopeptidase,IPR024079:Metallopeptidase, catalytic domain,	.	.	SM00235:ZnMc,	Complete proteome,Hydrolase,Metal-binding,Metalloprotease,Protease,Reference proteome,Secreted,Signal,Zinc,	chain:Zinc metalloproteinase nas-1,metal ion-binding site:Zinc; catalytic,signal peptide,	.
nasp-1	NASP (human Nuclear Autoantigenic Sperm Protein) homolog(nasp-1)	.	GO:0000003~reproduction,GO:0018991~oviposition,	.	.	IPR011990:Tetratricopeptide-like helical,IPR019544:Tetratricopeptide, SHNi-TPR domain,IPR019734:Tetratricopeptide repeat,	.	.	.	Coiled coil,Complete proteome,Proteomics identification,Reference proteome,	.	.
ncl-1	B-box type zinc finger protein ncl-1(ncl-1)	Function unknown,	GO:0016246~RNA interference,GO:0090071~negative regulation of ribosome biogenesis,	GO:0005622~intracellular,GO:0005737~cytoplasm,	GO:0008270~zinc ion binding,GO:0046872~metal ion binding,	IPR000315:Zinc finger, B-box,IPR001258:NHL repeat,IPR001841:Zinc finger, RING-type,IPR003649:B-box, C-terminal,IPR011042:Six-bladed beta-propeller, TolB-like,IPR013017:NHL repeat, subgroup,IPR013083:Zinc finger, RING/FYVE/PHD-type,IPR017907:Zinc finger, RING-type, conserved site,IPR018957:Zinc finger, C3HC4 RING-type,	.	.	SM00184:RING,SM00336:BBOX,SM00502:BBC,	Coiled coil,Complete proteome,Cytoplasm,Metal-binding,Proteomics identification,Reference proteome,Repeat,Zinc,Zinc-finger,	chain:B-box type zinc finger protein ncl-1,compositionally biased region:Poly-Ser,repeat:NHL 1,repeat:NHL 2,repeat:NHL 3,repeat:NHL 4,repeat:NHL 5,zinc finger region:B box-type 1,zinc finger region:B box-type 2,	.
ncx-4	Na/Ca eXchangers(ncx-4)	.	GO:0006874~cellular calcium ion homeostasis,GO:0035725~sodium ion transmembrane transport,GO:0055085~transmembrane transport,GO:0070588~calcium ion transmembrane transport,	GO:0005887~integral component of plasma membrane,GO:0016020~membrane,GO:0016021~integral component of membrane,	GO:0005262~calcium channel activity,GO:0005509~calcium ion binding,GO:0008273~calcium, potassium:sodium antiporter activity,GO:0030955~potassium ion binding,GO:0031402~sodium ion binding,	IPR004481:Sodium/potassium/calcium exchanger,IPR004837:Sodium/calcium exchanger membrane region,	.	.	.	Complete proteome,Membrane,Proteomics identification,Reference proteome,Transmembrane,Transmembrane helix,	.	.
nekl-4	Serine/threonine-protein kinase D1044.8(nekl-4)	.	GO:0006468~protein phosphorylation,GO:0007017~microtubule-based process,GO:0007059~chromosome segregation,GO:0016310~phosphorylation,	GO:0005634~nucleus,GO:0005737~cytoplasm,GO:0005813~centrosome,	GO:0000166~nucleotide binding,GO:0004672~protein kinase activity,GO:0004674~protein serine/threonine kinase activity,GO:0005524~ATP binding,GO:0016301~kinase activity,GO:0016740~transferase activity,GO:0046872~metal ion binding,	IPR000225:Armadillo,IPR000719:Protein kinase, catalytic domain,IPR008271:Serine/threonine-protein kinase, active site,IPR011009:Protein kinase-like domain,IPR011989:Armadillo-like helical,IPR016024:Armadillo-type fold,IPR017441:Protein kinase, ATP binding site,	.	.	SM00185:ARM,SM00220:S_TKc,	ATP-binding,Complete proteome,Kinase,Magnesium,Metal-binding,Nucleotide-binding,Reference proteome,Serine/threonine-protein kinase,Transferase,	active site:Proton acceptor,binding site:ATP,chain:Serine/threonine-protein kinase D1044.8,domain:Protein kinase,nucleotide phosphate-binding region:ATP,	.
nep-1	Neprilysin-1(nep-1)	Posttranslational modification, protein turnover, chaperones,	GO:0000003~reproduction,GO:0006508~proteolysis,	GO:0016020~membrane,GO:0016021~integral component of membrane,	GO:0004222~metalloendopeptidase activity,GO:0008233~peptidase activity,GO:0008237~metallopeptidase activity,GO:0016787~hydrolase activity,GO:0046872~metal ion binding,	IPR000718:Peptidase M13,IPR008753:Peptidase M13, N-terminal domain,IPR018497:Peptidase M13, C-terminal domain,IPR024079:Metallopeptidase, catalytic domain,	.	.	.	Complete proteome,Glycoprotein,Hydrolase,Membrane,Metal-binding,Metalloprotease,Protease,Reference proteome,Signal-anchor,Transmembrane,Transmembrane helix,Zinc,	active site:Proton donor,chain:Neprilysin-1,glycosylation site:N-linked (GlcNAc...),metal ion-binding site:Zinc; catalytic,transmembrane region,	.
nex-4	anNEXin family(nex-4)	.	.	.	GO:0005509~calcium ion binding,GO:0005544~calcium-dependent phospholipid binding,	IPR001464:Annexin,IPR018502:Annexin repeat,	.	.	SM00335:ANX,	Annexin,Complete proteome,Reference proteome,Repeat,	.	.
nfm-1	NeuroFibroMatosis homolog(nfm-1)	.	GO:0008285~negative regulation of cell proliferation,GO:0009792~embryo development ending in birth or egg hatching,	GO:0005737~cytoplasm,GO:0005856~cytoskeleton,GO:0019898~extrinsic component of membrane,	GO:0003779~actin binding,GO:0005515~protein binding,GO:0008092~cytoskeletal protein binding,	IPR000299:FERM domain,IPR000798:Ezrin/radixin/moesin like,IPR008954:Moesin,IPR011259:Ezrin/radixin/moesin, C-terminal,IPR011993:Pleckstrin homology-like domain,IPR014352:FERM/acyl-CoA-binding protein, 3-helical bundle,IPR015788:Moesin/ezrin/radixin homologue 2,IPR018979:FERM, N-terminal,IPR018980:FERM, C-terminal PH-like domain,IPR019748:FERM central domain,IPR019749:Band 4.1 domain,	.	.	SM00295:B41,SM01196:SM01196,	Coiled coil,Complete proteome,Proteomics identification,Reference proteome,	.	.
nhl-2	NHL (ring finger b-box coiled coil) domain containing(nhl-2)	.	GO:0000003~reproduction,GO:0040034~regulation of development, heterochronic,GO:0045962~positive regulation of development, heterochronic,	GO:0000932~cytoplasmic mRNA processing body,GO:0005622~intracellular,GO:0043186~P granule,	GO:0008270~zinc ion binding,GO:0017151~DEAD/H-box RNA helicase binding,GO:0046872~metal ion binding,	IPR000315:Zinc finger, B-box,IPR001258:NHL repeat,IPR001841:Zinc finger, RING-type,IPR003649:B-box, C-terminal,IPR011042:Six-bladed beta-propeller, TolB-like,IPR013083:Zinc finger, RING/FYVE/PHD-type,IPR017907:Zinc finger, RING-type, conserved site,IPR027370:RING-type zinc-finger, LisH dimerisation motif,	.	.	SM00184:RING,SM00336:BBOX,SM00502:BBC,	Coiled coil,Complete proteome,Metal-binding,Proteomics identification,Reference proteome,Zinc,Zinc-finger,	.	.
nhr-1	Nuclear Hormone Receptor family(nhr-1)	.	GO:0006351~transcription, DNA-templated,GO:0006355~regulation of transcription, DNA-templated,GO:0043401~steroid hormone mediated signaling pathway,	GO:0005634~nucleus,	GO:0003677~DNA binding,GO:0003700~transcription factor activity, sequence-specific DNA binding,GO:0003707~steroid hormone receptor activity,GO:0008270~zinc ion binding,GO:0043565~sequence-specific DNA binding,GO:0046872~metal ion binding,	IPR000536:Nuclear hormone receptor, ligand-binding, core,IPR001628:Zinc finger, nuclear hormone receptor-type,IPR001723:Steroid hormone receptor,IPR013088:Zinc finger, NHR/GATA-type,	.	.	SM00399:ZnF_C4,SM00430:HOLI,	Alternative splicing,Complete proteome,DNA-binding,Metal-binding,Nucleus,Proteomics identification,Receptor,Reference proteome,Transcription,Transcription regulation,Zinc,Zinc-finger,	chain:Nuclear hormone receptor family member nhr-1,DNA-binding region:Nuclear receptor,splice variant,zinc finger region:NR C4-type,	.
nhr-112	Nuclear Hormone Receptor family(nhr-112)	.	GO:0000003~reproduction,GO:0006351~transcription, DNA-templated,GO:0006355~regulation of transcription, DNA-templated,GO:0006915~apoptotic process,GO:0043401~steroid hormone mediated signaling pathway,GO:0045087~innate immune response,GO:0048477~oogenesis,GO:0050829~defense response to Gram-negative bacterium,	GO:0005634~nucleus,	GO:0003677~DNA binding,GO:0003700~transcription factor activity, sequence-specific DNA binding,GO:0008270~zinc ion binding,GO:0043565~sequence-specific DNA binding,GO:0046872~metal ion binding,	IPR000536:Nuclear hormone receptor, ligand-binding, core,IPR001628:Zinc finger, nuclear hormone receptor-type,IPR013088:Zinc finger, NHR/GATA-type,	.	.	SM00399:ZnF_C4,SM00430:HOLI,	Complete proteome,DNA-binding,Metal-binding,Nucleus,Receptor,Reference proteome,Transcription,Transcription regulation,Zinc,Zinc-finger,	.	.
nhr-19	Nuclear hormone receptor family member nhr-19(nhr-19)	.	GO:0006351~transcription, DNA-templated,GO:0006355~regulation of transcription, DNA-templated,GO:0043401~steroid hormone mediated signaling pathway,	GO:0005634~nucleus,	GO:0003677~DNA binding,GO:0003700~transcription factor activity, sequence-specific DNA binding,GO:0003707~steroid hormone receptor activity,GO:0005515~protein binding,GO:0008270~zinc ion binding,GO:0043565~sequence-specific DNA binding,GO:0046872~metal ion binding,	IPR000536:Nuclear hormone receptor, ligand-binding, core,IPR001628:Zinc finger, nuclear hormone receptor-type,IPR001723:Steroid hormone receptor,IPR013088:Zinc finger, NHR/GATA-type,	.	.	SM00399:ZnF_C4,SM00430:HOLI,	Complete proteome,DNA-binding,Metal-binding,Nucleus,Receptor,Reference proteome,Transcription,Transcription regulation,Zinc,Zinc-finger,	chain:Nuclear hormone receptor family member nhr-19,DNA-binding region:Nuclear receptor,zinc finger region:NR C4-type,	.
nhr-228	Nuclear Hormone Receptor family(nhr-228)	.	GO:0006351~transcription, DNA-templated,GO:0006355~regulation of transcription, DNA-templated,GO:0043401~steroid hormone mediated signaling pathway,	GO:0005634~nucleus,	GO:0003677~DNA binding,GO:0003700~transcription factor activity, sequence-specific DNA binding,GO:0008270~zinc ion binding,GO:0043565~sequence-specific DNA binding,GO:0046872~metal ion binding,	IPR000536:Nuclear hormone receptor, ligand-binding, core,IPR001628:Zinc finger, nuclear hormone receptor-type,IPR013088:Zinc finger, NHR/GATA-type,	.	.	SM00399:ZnF_C4,SM00430:HOLI,	Complete proteome,DNA-binding,Metal-binding,Nucleus,Receptor,Reference proteome,Transcription,Transcription regulation,Zinc,Zinc-finger,	.	.
nhr-31	Nuclear hormone receptor family member nhr-31(nhr-31)	.	GO:0006351~transcription, DNA-templated,GO:0006355~regulation of transcription, DNA-templated,GO:0006970~response to osmotic stress,GO:0009755~hormone-mediated signaling pathway,GO:0009792~embryo development ending in birth or egg hatching,GO:0009886~post-embryonic morphogenesis,GO:0009888~tissue development,GO:0030522~intracellular receptor signaling pathway,GO:0043401~steroid hormone mediated s…	GO:0005634~nucleus,GO:0090575~RNA polymerase II transcription factor complex,	GO:0000976~transcription regulatory region sequence-specific DNA binding,GO:0003677~DNA binding,GO:0003682~chromatin binding,GO:0003700~transcription factor activity, sequence-specific DNA binding,GO:0003707~steroid hormone receptor activity,GO:0004879~RNA polymerase II transcription factor activity, ligand-activated sequence-specific DNA binding,GO:0008270~zinc ion binding,GO:0043565~sequence-sp…	IPR000536:Nuclear hormone receptor, ligand-binding, core,IPR001628:Zinc finger, nuclear hormone receptor-type,IPR001723:Steroid hormone receptor,IPR013088:Zinc finger, NHR/GATA-type,IPR016355:Steroidogenic factor 1,	.	.	SM00399:ZnF_C4,SM00430:HOLI,	Alternative splicing,Complete proteome,DNA-binding,Metal-binding,Nucleus,Receptor,Reference proteome,Transcription,Transcription regulation,Zinc,Zinc-finger,	chain:Nuclear hormone receptor family member nhr-31,DNA-binding region:Nuclear receptor,splice variant,zinc finger region:NR C4-type,	.
nhr-4	Nuclear hormone receptor family member nhr-4(nhr-4)	.	GO:0006351~transcription, DNA-templated,GO:0006355~regulation of transcription, DNA-templated,GO:0043401~steroid hormone mediated signaling pathway,	GO:0005634~nucleus,	GO:0003677~DNA binding,GO:0003700~transcription factor activity, sequence-specific DNA binding,GO:0003707~steroid hormone receptor activity,GO:0008270~zinc ion binding,GO:0043565~sequence-specific DNA binding,GO:0046872~metal ion binding,	IPR000536:Nuclear hormone receptor, ligand-binding, core,IPR001628:Zinc finger, nuclear hormone receptor-type,IPR001723:Steroid hormone receptor,IPR013088:Zinc finger, NHR/GATA-type,	.	.	SM00399:ZnF_C4,SM00430:HOLI,	Complete proteome,DNA-binding,Metal-binding,Nucleus,Receptor,Reference proteome,Transcription,Transcription regulation,Zinc,Zinc-finger,	chain:Nuclear hormone receptor family member nhr-4,DNA-binding region:Nuclear receptor,zinc finger region:NR C4-type,	.
nhr-43	Nuclear Hormone Receptor family(nhr-43)	.	GO:0006351~transcription, DNA-templated,GO:0006355~regulation of transcription, DNA-templated,GO:0043401~steroid hormone mediated signaling pathway,	GO:0005634~nucleus,	GO:0000977~RNA polymerase II regulatory region sequence-specific DNA binding,GO:0003677~DNA binding,GO:0003700~transcription factor activity, sequence-specific DNA binding,GO:0008270~zinc ion binding,GO:0043565~sequence-specific DNA binding,GO:0046872~metal ion binding,	IPR000536:Nuclear hormone receptor, ligand-binding, core,IPR001628:Zinc finger, nuclear hormone receptor-type,IPR013088:Zinc finger, NHR/GATA-type,IPR016355:Steroidogenic factor 1,	.	PIRSF002530:steroidogenic factor-like nuclear receptor,	SM00399:ZnF_C4,SM00430:HOLI,	Complete proteome,DNA-binding,Metal-binding,Nucleus,Receptor,Reference proteome,Transcription,Transcription regulation,Zinc,Zinc-finger,	.	.
nhr-49	Nuclear Hormone Receptor family(nhr-49)	.	GO:0000003~reproduction,GO:0002119~nematode larval development,GO:0006351~transcription, DNA-templated,GO:0006355~regulation of transcription, DNA-templated,GO:0006898~receptor-mediated endocytosis,GO:0008340~determination of adult lifespan,GO:0009792~embryo development ending in birth or egg hatching,GO:0010467~gene expression,GO:0019216~regulation of lipid metabolic process,GO:0019217~regulatio…	GO:0005634~nucleus,GO:0005737~cytoplasm,	GO:0003677~DNA binding,GO:0003700~transcription factor activity, sequence-specific DNA binding,GO:0003707~steroid hormone receptor activity,GO:0005515~protein binding,GO:0008270~zinc ion binding,GO:0043565~sequence-specific DNA binding,GO:0046872~metal ion binding,	IPR000536:Nuclear hormone receptor, ligand-binding, core,IPR001628:Zinc finger, nuclear hormone receptor-type,IPR001723:Steroid hormone receptor,IPR013088:Zinc finger, NHR/GATA-type,	.	.	SM00399:ZnF_C4,SM00430:HOLI,	Alternative splicing,Complete proteome,DNA-binding,Metal-binding,Nucleus,Proteomics identification,Receptor,Reference proteome,Transcription,Transcription regulation,Zinc,Zinc-finger,	chain:Nuclear hormone receptor family member nhr-49,DNA-binding region:Nuclear receptor,sequence conflict,splice variant,zinc finger region:NR C4-type,	.
nhr-57	Nuclear hormone receptor family member nhr-57(nhr-57)	.	GO:0001666~response to hypoxia,GO:0006351~transcription, DNA-templated,GO:0006355~regulation of transcription, DNA-templated,GO:0043401~steroid hormone mediated signaling pathway,GO:0045087~innate immune response,	GO:0005634~nucleus,	GO:0003677~DNA binding,GO:0003700~transcription factor activity, sequence-specific DNA binding,GO:0008270~zinc ion binding,GO:0043565~sequence-specific DNA binding,GO:0046872~metal ion binding,	IPR000536:Nuclear hormone receptor, ligand-binding, core,IPR001628:Zinc finger, nuclear hormone receptor-type,IPR013088:Zinc finger, NHR/GATA-type,	.	.	SM00399:ZnF_C4,SM00430:HOLI,	Complete proteome,DNA-binding,Metal-binding,Nucleus,Receptor,Reference proteome,Transcription,Transcription regulation,Zinc,Zinc-finger,	chain:Nuclear hormone receptor family member nhr-57,DNA-binding region:Nuclear receptor,zinc finger region:NR C4-type,	.
nhr-76	Nuclear Hormone Receptor family(nhr-76)	.	GO:0006351~transcription, DNA-templated,GO:0006355~regulation of transcription, DNA-templated,GO:0043401~steroid hormone mediated signaling pathway,GO:0097235~positive regulation of fatty acid beta-oxidation by positive regulation of transcription from RNA polymerase II promoter,	GO:0005634~nucleus,	GO:0003677~DNA binding,GO:0003700~transcription factor activity, sequence-specific DNA binding,GO:0005515~protein binding,GO:0008270~zinc ion binding,GO:0043565~sequence-specific DNA binding,GO:0046872~metal ion binding,	IPR000536:Nuclear hormone receptor, ligand-binding, core,IPR001628:Zinc finger, nuclear hormone receptor-type,IPR013088:Zinc finger, NHR/GATA-type,	.	.	SM00399:ZnF_C4,SM00430:HOLI,	Complete proteome,DNA-binding,Metal-binding,Nucleus,Receptor,Reference proteome,Transcription,Transcription regulation,Zinc,Zinc-finger,	.	.
nipi-3	Protein nipi-3(nipi-3)	.	GO:0000003~reproduction,GO:0006468~protein phosphorylation,GO:0006898~receptor-mediated endocytosis,GO:0007281~germ cell development,GO:0008340~determination of adult lifespan,GO:0008406~gonad development,GO:0009792~embryo development ending in birth or egg hatching,GO:0018105~peptidyl-serine phosphorylation,GO:0018991~oviposition,GO:0035556~intracellular signal transduction,GO:0040018~positive r…	GO:0005634~nucleus,GO:0005737~cytoplasm,	GO:0000166~nucleotide binding,GO:0004672~protein kinase activity,GO:0004683~calmodulin-dependent protein kinase activity,GO:0005516~calmodulin binding,GO:0005524~ATP binding,GO:0009931~calcium-dependent protein serine/threonine kinase activity,	IPR000719:Protein kinase, catalytic domain,IPR011009:Protein kinase-like domain,IPR024104:Pseudokinase tribbles family/serine-threonine-protein kinase 40,	.	.	SM00220:S_TKc,	ATP-binding,Complete proteome,Nucleotide-binding,Reference proteome,	.	.
nlg-1	NeuroLiGin family(nlg-1)	Lipid metabolism,	GO:0006464~cellular protein modification process,GO:0007155~cell adhesion,GO:0008340~determination of adult lifespan,GO:0046929~negative regulation of neurotransmitter secretion,GO:0097112~gamma-aminobutyric acid receptor clustering,	GO:0005615~extracellular space,GO:0005886~plasma membrane,GO:0016020~membrane,GO:0016021~integral component of membrane,GO:0030424~axon,GO:0030425~dendrite,GO:0045202~synapse,	GO:0004104~cholinesterase activity,	IPR002018:Carboxylesterase, type B,	.	.	.	Alternative splicing,Cell adhesion,Complete proteome,Disulfide bond,Glycoprotein,Membrane,Proteomics identification,Reference proteome,Signal,Transmembrane,Transmembrane helix,	chain:Neuroligin-1,disulfide bond,glycosylation site:N-linked (GlcNAc...),signal peptide,splice variant,topological domain:Cytoplasmic,topological domain:Extracellular,transmembrane region,	.
nlp-2	Neuropeptide-Like Protein(nlp-2)	.	GO:0007218~neuropeptide signaling pathway,GO:0009792~embryo development ending in birth or egg hatching,GO:0040011~locomotion,GO:1904333~positive regulation of error-prone translesion synthesis,	.	.	.	.	.	.	Complete proteome,Neuropeptide,Reference proteome,Signal,	.	.
nlp-27	Neuropeptide-Like Protein(nlp-27)	.	GO:0007218~neuropeptide signaling pathway,	GO:0016020~membrane,GO:0016021~integral component of membrane,	.	.	.	.	.	Complete proteome,Membrane,Neuropeptide,Reference proteome,Signal,Transmembrane,Transmembrane helix,	.	.
nlp-29	QWGYGGY-amide(nlp-29)	.	GO:0007218~neuropeptide signaling pathway,GO:0031640~killing of cells of other organism,GO:0042742~defense response to bacterium,GO:0050832~defense response to fungus,	GO:0005576~extracellular region,GO:0005615~extracellular space,	GO:0071855~neuropeptide receptor binding,	.	.	.	.	Amidation,Antibiotic,Antimicrobial,Cleavage on pair of basic residues,Complete proteome,Fungicide,Neuropeptide,Reference proteome,Repeat,Secreted,Signal,	modified residue,peptide:GMYGGW-amide,peptide:GMYGGY-amide,peptide:GYGGYGGY-amide,peptide:QWGYGGY-amide,signal peptide,	.
nlp-31	QWGYGGY-amide(nlp-31)	.	GO:0007218~neuropeptide signaling pathway,GO:0031640~killing of cells of other organism,GO:0042742~defense response to bacterium,GO:0050832~defense response to fungus,	GO:0005576~extracellular region,	.	.	.	.	.	Amidation,Antibiotic,Antimicrobial,Cleavage on pair of basic residues,Complete proteome,Fungicide,Neuropeptide,Reference proteome,Repeat,Secreted,Signal,	modified residue,peptide:GMYGGY-amide,peptide:GYGGY-amide,peptide:GYGGYGGY-amide,peptide:PYGGYGW-amide,peptide:QWGYGGY-amide,signal peptide,	.
nmt-1	Glycylpeptide N-tetradecanoyltransferase(nmt-1)	Lipid metabolism,	GO:0000003~reproduction,GO:0002119~nematode larval development,GO:0006499~N-terminal protein myristoylation,GO:0006898~receptor-mediated endocytosis,GO:0006915~apoptotic process,GO:0009792~embryo development ending in birth or egg hatching,GO:0018008~N-terminal peptidyl-glycine N-myristoylation,GO:0040011~locomotion,	GO:0005737~cytoplasm,	GO:0004379~glycylpeptide N-tetradecanoyltransferase activity,GO:0016740~transferase activity,GO:0016746~transferase activity, transferring acyl groups,	IPR000903:Myristoyl-CoA:protein N-myristoyltransferase,IPR016181:Acyl-CoA N-acyltransferase,IPR022676:Myristoyl-CoA:protein N-myristoyltransferase, N-terminal,IPR022677:Myristoyl-CoA:protein N-myristoyltransferase, C-terminal,IPR022678:Myristoyl-CoA:protein N-myristoyltransferase, conserved site,	.	PIRSF015892:N-myristoyl transferase,	.	Acyltransferase,Complete proteome,Cytoplasm,Proteomics identification,Reference proteome,Transferase,	chain:Probable glycylpeptide N- tetradecanoyltransferase,	.
nsy-1	Mitogen-activated protein kinase kinase kinase nsy-1(nsy-1)	.	GO:0000165~MAPK cascade,GO:0000186~activation of MAPKK activity,GO:0006468~protein phosphorylation,GO:0006935~chemotaxis,GO:0006950~response to stress,GO:0006952~defense response,GO:0007399~nervous system development,GO:0008340~determination of adult lifespan,GO:0016310~phosphorylation,GO:0018991~oviposition,GO:0033554~cellular response to stress,GO:0035419~activation of MAPK activity involved in…	GO:0005623~cell,GO:0014069~postsynaptic density,GO:0030424~axon,GO:0042995~cell projection,GO:0043025~neuronal cell body,GO:0043204~perikaryon,GO:1904115~axon cytoplasm,	GO:0000166~nucleotide binding,GO:0004672~protein kinase activity,GO:0004674~protein serine/threonine kinase activity,GO:0004709~MAP kinase kinase kinase activity,GO:0005524~ATP binding,GO:0016301~kinase activity,GO:0016740~transferase activity,GO:0031434~mitogen-activated protein kinase kinase binding,GO:0046872~metal ion binding,	IPR000719:Protein kinase, catalytic domain,IPR008271:Serine/threonine-protein kinase, active site,IPR011009:Protein kinase-like domain,IPR013761:Sterile alpha motif/pointed domain,IPR017441:Protein kinase, ATP binding site,IPR025136:Domain of unknown function DUF4071,	.	.	SM00220:S_TKc,	ATP-binding,Cell projection,Coiled coil,Complete proteome,Kinase,Magnesium,Metal-binding,Neurogenesis,Nucleotide-binding,Phosphoprotein,Proteomics identification,Reference proteome,Serine/threonine-protein kinase,Stress response,Transferase,	.	.
oac-39	O-ACyltransferase homolog(oac-39)	.	GO:0008152~metabolic process,GO:0009792~embryo development ending in birth or egg hatching,GO:0010467~gene expression,GO:0035188~hatching,	GO:0016020~membrane,GO:0016021~integral component of membrane,	GO:0016740~transferase activity,GO:0016746~transferase activity, transferring acyl groups,GO:0016747~transferase activity, transferring acyl groups other than amino-acyl groups,	IPR002656:Acyltransferase 3,IPR006621:Nose resistant-to-fluoxetine protein, N-terminal,	.	.	SM00703:NRF,	Acyltransferase,Complete proteome,Membrane,Proteomics identification,Reference proteome,Signal,Transferase,Transmembrane,Transmembrane helix,	.	.
oac-46	O-ACyltransferase homolog(oac-46)	.	GO:0008152~metabolic process,GO:0018991~oviposition,GO:0040011~locomotion,GO:0040035~hermaphrodite genitalia development,	GO:0016020~membrane,GO:0016021~integral component of membrane,	GO:0016740~transferase activity,GO:0016746~transferase activity, transferring acyl groups,GO:0016747~transferase activity, transferring acyl groups other than amino-acyl groups,	IPR002656:Acyltransferase 3,	.	.	.	Acyltransferase,Complete proteome,Membrane,Proteomics identification,Reference proteome,Signal,Transferase,Transmembrane,Transmembrane helix,	.	.
obr-1	Oxysterol-binding protein(obr-1)	.	GO:0006810~transport,GO:0006869~lipid transport,GO:0009792~embryo development ending in birth or egg hatching,	.	.	IPR000648:Oxysterol-binding protein,IPR001849:Pleckstrin homology domain,IPR011993:Pleckstrin homology-like domain,IPR018494:Oxysterol-binding protein, conserved site,	.	.	SM00233:PH,	Coiled coil,Complete proteome,Lipid transport,Proteomics identification,Reference proteome,Transport,	.	.
oma-2	hypothetical protein(oma-2)	General function prediction only,	GO:0001556~oocyte maturation,GO:0009792~embryo development ending in birth or egg hatching,GO:0048477~oogenesis,GO:0048599~oocyte development,GO:0061158~3'-UTR-mediated mRNA destabilization,	GO:0005737~cytoplasm,GO:0005813~centrosome,GO:0005829~cytosol,GO:0043186~P granule,	GO:0003730~mRNA 3'-UTR binding,GO:0046872~metal ion binding,	IPR000571:Zinc finger, CCCH-type,	.	.	SM00356:ZnF_C3H1,	Complete proteome,Metal-binding,Proteomics identification,Reference proteome,	.	.
ora-1	Onchocerca Related Antigen family(ora-1)	.	.	.	.	.	.	.	.	Coiled coil,Complete proteome,Proteomics identification,Reference proteome,Signal,	.	.
osm-11	hypothetical protein(osm-11)	.	GO:0001708~cell fate specification,GO:0002119~nematode larval development,GO:0006970~response to osmotic stress,GO:0007638~mechanosensory behavior,GO:0009612~response to mechanical stimulus,GO:0040011~locomotion,GO:0040025~vulval development,GO:0040035~hermaphrodite genitalia development,GO:0045747~positive regulation of Notch signaling pathway,GO:0050954~sensory perception of mechanical stimulus,	GO:0005615~extracellular space,GO:0045177~apical part of cell,	GO:0005112~Notch binding,	.	.	.	.	Complete proteome,Proteomics identification,Reference proteome,Signal,	.	.
pad-1	Protein pad-1(pad-1)	.	GO:0000003~reproduction,GO:0006810~transport,GO:0007275~multicellular organism development,GO:0009792~embryo development ending in birth or egg hatching,GO:0015031~protein transport,GO:0040035~hermaphrodite genitalia development,	.	.	IPR007249:Dopey, N-terminal,IPR016024:Armadillo-type fold,	.	.	.	Complete proteome,Developmental protein,Protein transport,Reference proteome,Transport,	chain:Protein pad-1,sequence conflict,	.
pal-1	Homeobox protein pal-1(pal-1)	.	GO:0000003~reproduction,GO:0001712~ectodermal cell fate commitment,GO:0006351~transcription, DNA-templated,GO:0006355~regulation of transcription, DNA-templated,GO:0007275~multicellular organism development,GO:0009792~embryo development ending in birth or egg hatching,GO:0009880~embryonic pattern specification,GO:0009887~organ morphogenesis,GO:0009948~anterior/posterior axis specification,GO:0042…	GO:0000775~chromosome, centromeric region,GO:0000776~kinetochore,GO:0000777~condensed chromosome kinetochore,GO:0000794~condensed nuclear chromosome,GO:0005634~nucleus,GO:0005694~chromosome,	GO:0000977~RNA polymerase II regulatory region sequence-specific DNA binding,GO:0003677~DNA binding,GO:0003705~transcription factor activity, RNA polymerase II distal enhancer sequence-specific binding,GO:0005515~protein binding,	IPR001356:Homeodomain,IPR009057:Homeodomain-like,IPR017970:Homeobox, conserved site,	.	.	SM00389:HOX,	Activator,Alternative splicing,Centromere,Chromosome,Complete proteome,Developmental protein,DNA-binding,Homeobox,Kinetochore,Nucleus,Reference proteome,Transcription,Transcription regulation,	chain:Homeobox protein pal-1,compositionally biased region:Poly-Ala,DNA-binding region:Homeobox,	.
pan-1	P-granule-associated novel protein 1(pan-1)	.	GO:0002119~nematode larval development,GO:0007275~multicellular organism development,GO:0007281~germ cell development,GO:0018996~molting cycle, collagen and cuticulin-based cuticle,GO:0040011~locomotion,	GO:0005737~cytoplasm,GO:0005886~plasma membrane,GO:0016020~membrane,GO:0016021~integral component of membrane,GO:0016324~apical plasma membrane,GO:0043186~P granule,	GO:0017151~DEAD/H-box RNA helicase binding,	IPR001611:Leucine-rich repeat,IPR003591:Leucine-rich repeat, typical subtype,	.	.	SM00369:LRR_TYP,	Alternative splicing,Cell membrane,Complete proteome,Cytoplasm,Developmental protein,Leucine-rich repeat,Membrane,Reference proteome,Repeat,Signal,Transmembrane,Transmembrane helix,	.	.
pbo-5	Proton-gated ion channel subunit pbo-5(pbo-5)	.	GO:0006810~transport,GO:0006811~ion transport,GO:0007165~signal transduction,GO:0007271~synaptic transmission, cholinergic,GO:0030421~defecation,GO:0034220~ion transmembrane transport,GO:0045989~positive regulation of striated muscle contraction,GO:0098655~cation transmembrane transport,GO:0099565~chemical synaptic transmission, postsynaptic,	GO:0005892~acetylcholine-gated channel complex,GO:0016020~membrane,GO:0016021~integral component of membrane,	GO:0004889~acetylcholine-activated cation-selective channel activity,GO:0005230~extracellular ligand-gated ion channel activity,GO:0015464~acetylcholine receptor activity,GO:0042166~acetylcholine binding,	IPR006029:Neurotransmitter-gated ion-channel transmembrane domain,IPR006201:Neurotransmitter-gated ion-channel,IPR006202:Neurotransmitter-gated ion-channel ligand-binding,IPR018000:Neurotransmitter-gated ion-channel, conserved site,IPR027361:Nicotinic acetylcholine-gated receptor, transmembrane domain,	.	.	.	Alternative splicing,Complete proteome,Disulfide bond,Ion channel,Ion transport,Membrane,Receptor,Reference proteome,Signal,Transmembrane,Transmembrane helix,Transport,	.	.
pcaf-1	P300/CBP Associated Factor homolog(pcaf-1)	Chromatin structure and dynamics / Transcription,	GO:0006355~regulation of transcription, DNA-templated,GO:0008152~metabolic process,GO:0016573~histone acetylation,	GO:0005634~nucleus,	GO:0004402~histone acetyltransferase activity,GO:0008080~N-acetyltransferase activity,	IPR000182:GNAT domain,IPR001487:Bromodomain,IPR009464:PCAF, N-terminal,IPR016181:Acyl-CoA N-acyltransferase,IPR018359:Bromodomain, conserved site,	cel04330:Notch signaling pathway,	.	SM00297:BROMO,	Bromodomain,Complete proteome,Proteomics identification,Reference proteome,	.	.
pcm-1	Protein-L-isoaspartate O-methyltransferase(pcm-1)	.	GO:0006464~cellular protein modification process,GO:0006479~protein methylation,GO:0008340~determination of adult lifespan,GO:0009792~embryo development ending in birth or egg hatching,GO:0010506~regulation of autophagy,GO:0018197~peptidyl-aspartic acid modification,GO:0032259~methylation,GO:0033555~multicellular organismal response to stress,GO:0042594~response to starvation,	GO:0005737~cytoplasm,GO:0005829~cytosol,GO:0030424~axon,GO:0043025~neuronal cell body,	GO:0004719~protein-L-isoaspartate (D-aspartate) O-methyltransferase activity,GO:0008168~methyltransferase activity,GO:0016740~transferase activity,	IPR000682:Protein-L-isoaspartate(D-aspartate) O-methyltransferase,	.	.	.	Complete proteome,Cytoplasm,Methyltransferase,Proteomics identification,Reference proteome,S-adenosyl-L-methionine,Transferase,	chain:Protein-L-isoaspartate O- methyltransferase,	.
PDB1.1	hypothetical protein(PDB1.1)	.	GO:0006812~cation transport,GO:0010043~response to zinc ion,GO:0045087~innate immune response,GO:0055085~transmembrane transport,GO:0061088~regulation of sequestering of zinc ion,GO:0071577~zinc II ion transmembrane transport,GO:0098655~cation transmembrane transport,	GO:0016020~membrane,GO:0016021~integral component of membrane,	GO:0005385~zinc ion transmembrane transporter activity,GO:0008324~cation transmembrane transporter activity,	IPR002524:Cation efflux protein,IPR027469:Cation efflux protein transmembrane domain,IPR027470:Cation efflux protein cytoplasmic domain,	.	.	.	Coiled coil,Complete proteome,Membrane,Reference proteome,Transmembrane,Transmembrane helix,	.	.
pdhk-2	Probable [pyruvate dehydrogenase (acetyl-transferring)] kinase, mitochondrial(pdhk-2)	.	GO:0005975~carbohydrate metabolic process,GO:0006006~glucose metabolic process,GO:0006468~protein phosphorylation,GO:0008340~determination of adult lifespan,GO:0016310~phosphorylation,	GO:0005737~cytoplasm,GO:0005739~mitochondrion,GO:0005759~mitochondrial matrix,GO:0048471~perinuclear region of cytoplasm,	GO:0000166~nucleotide binding,GO:0004740~pyruvate dehydrogenase (acetyl-transferring) kinase activity,GO:0005524~ATP binding,GO:0016301~kinase activity,GO:0016740~transferase activity,	IPR003594:Histidine kinase-like ATPase, ATP-binding domain,IPR005467:Signal transduction histidine kinase, core,IPR018955:Branched-chain alpha-ketoacid dehydrogenase kinase/Pyruvate dehydrogenase kinase, N-terminal,	.	.	SM00387:HATPase_c,	ATP-binding,Carbohydrate metabolism,Complete proteome,Glucose metabolism,Kinase,Mitochondrion,Nucleotide-binding,Reference proteome,Transferase,Transit peptide,	binding site:ATP,chain:Probable [pyruvate dehydrogenase [lipoamide]] kinase, mitochondrial,domain:Histidine kinase,nucleotide phosphate-binding region:ATP,transit peptide:Mitochondrion,	.
pek-1	Eukaryotic translation initiation factor 2-alpha kinase pek-1(pek-1)	.	GO:0001934~positive regulation of protein phosphorylation,GO:0002119~nematode larval development,GO:0006417~regulation of translation,GO:0006468~protein phosphorylation,GO:0006986~response to unfolded protein,GO:0008340~determination of adult lifespan,GO:0010629~negative regulation of gene expression,GO:0010939~regulation of necrotic cell death,GO:0010998~regulation of translational initiation by…	GO:0005783~endoplasmic reticulum,GO:0005789~endoplasmic reticulum membrane,GO:0016020~membrane,GO:0016021~integral component of membrane,	GO:0000166~nucleotide binding,GO:0004672~protein kinase activity,GO:0004674~protein serine/threonine kinase activity,GO:0004694~eukaryotic translation initiation factor 2alpha kinase activity,GO:0005524~ATP binding,GO:0016301~kinase activity,GO:0016740~transferase activity,	IPR000719:Protein kinase, catalytic domain,IPR002372:Pyrrolo-quinoline quinone repeat,IPR008271:Serine/threonine-protein kinase, active site,IPR011009:Protein kinase-like domain,IPR011047:Quinonprotein alcohol dehydrogenase-like superfamily,IPR017441:Protein kinase, ATP binding site,IPR018391:Pyrrolo-quinoline quinone beta-propeller repeat,IPR027295:Quinonprotein alcohol dehydrogenase-like domain,	cel04141:Protein processing in endoplasmic reticulum,	.	SM00220:S_TKc,SM00564:PQQ,	ATP-binding,Complete proteome,Endoplasmic reticulum,Glycoprotein,Kinase,Membrane,Nucleotide-binding,Phosphoprotein,Reference proteome,Serine/threonine-protein kinase,Signal,Stress response,Transferase,Translation regulation,Transmembrane,Transmembrane helix,Unfolded protein response,	active site:Proton acceptor,binding site:ATP,chain:Eukaryotic translation initiation factor 2-alpha kinase,compositionally biased region:Ser-rich,domain:Protein kinase,glycosylation site:N-linked (GlcNAc...),nucleotide phosphate-binding region:ATP,signal peptide,topological domain:Cytoplasmic,topological domain:Lumenal,transmembrane region,	.
pgp-10	P-GlycoProtein related(pgp-10)	Defense mechanisms,	GO:0006810~transport,GO:0008152~metabolic process,GO:0055085~transmembrane transport,	GO:0016020~membrane,GO:0016021~integral component of membrane,	GO:0000166~nucleotide binding,GO:0005524~ATP binding,GO:0016887~ATPase activity,GO:0042626~ATPase activity, coupled to transmembrane movement of substances,	IPR003439:ABC transporter-like,IPR003593:AAA+ ATPase domain,IPR011527:ABC transporter, transmembrane domain, type 1,IPR017871:ABC transporter, conserved site,IPR027417:P-loop containing nucleoside triphosphate hydrolase,	.	.	SM00382:AAA,	ATP-binding,Complete proteome,Membrane,Nucleotide-binding,Proteomics identification,Reference proteome,Repeat,Transmembrane,Transmembrane helix,	.	.
pha-4	Defective pharyngeal development protein 4(pha-4)	.	GO:0000003~reproduction,GO:0002119~nematode larval development,GO:0006351~transcription, DNA-templated,GO:0006355~regulation of transcription, DNA-templated,GO:0006914~autophagy,GO:0007275~multicellular organism development,GO:0008340~determination of adult lifespan,GO:0008406~gonad development,GO:0009792~embryo development ending in birth or egg hatching,GO:0016239~positive regulation of macroau…	GO:0005634~nucleus,	GO:0000981~RNA polymerase II transcription factor activity, sequence-specific DNA binding,GO:0003677~DNA binding,GO:0003700~transcription factor activity, sequence-specific DNA binding,GO:0043565~sequence-specific DNA binding,	IPR001766:Transcription factor, fork head,IPR011991:Winged helix-turn-helix DNA-binding domain,IPR018122:Transcription factor, fork head, conserved site,	.	.	SM00339:FH,	Activator,Alternative splicing,Coiled coil,Complete proteome,Developmental protein,DNA-binding,Nucleus,Reference proteome,Repressor,Transcription,Transcription regulation,	chain:Defective pharyngeal development protein 4,DNA-binding region:Fork-head,mutagenesis site,splice variant,	.
pho-4	intestinal acid PHOsphatase(pho-4)	.	GO:0016311~dephosphorylation,	.	GO:0003993~acid phosphatase activity,	IPR000560:Histidine phosphatase superfamily, clade-2,	.	.	.	Complete proteome,Proteomics identification,Reference proteome,Signal,	.	.
plk-1	Serine/threonine-protein kinase plk-1(plk-1)	.	GO:0000003~reproduction,GO:0002119~nematode larval development,GO:0006468~protein phosphorylation,GO:0006915~apoptotic process,GO:0007049~cell cycle,GO:0007052~mitotic spindle organization,GO:0007067~mitotic nuclear division,GO:0007077~mitotic nuclear envelope disassembly,GO:0007098~centrosome cycle,GO:0007126~meiotic nuclear division,GO:0007147~female meiosis II,GO:0008406~gonad development,GO:0…	GO:0000775~chromosome, centromeric region,GO:0000776~kinetochore,GO:0000777~condensed chromosome kinetochore,GO:0000793~condensed chromosome,GO:0005634~nucleus,GO:0005694~chromosome,GO:0005737~cytoplasm,GO:0005813~centrosome,GO:0005815~microtubule organizing center,GO:0005856~cytoskeleton,GO:0030496~midbody,GO:0051233~spindle midzone,	GO:0000166~nucleotide binding,GO:0004672~protein kinase activity,GO:0004674~protein serine/threonine kinase activity,GO:0005515~protein binding,GO:0005524~ATP binding,GO:0016301~kinase activity,GO:0016740~transferase activity,	IPR000719:Protein kinase, catalytic domain,IPR000959:POLO box duplicated domain,IPR008271:Serine/threonine-protein kinase, active site,IPR011009:Protein kinase-like domain,IPR017441:Protein kinase, ATP binding site,	cel04068:FoxO signaling pathway,	.	SM00220:S_TKc,	Alternative splicing,ATP-binding,Cell cycle,Cell division,Centromere,Chromosome,Complete proteome,Cytoplasm,Cytoskeleton,Kinase,Kinetochore,Meiosis,Mitosis,Nucleotide-binding,Nucleus,Reference proteome,Repeat,Serine/threonine-protein kinase,Transferase,	active site:Proton acceptor,binding site:ATP,chain:Serine/threonine-protein kinase plk-1,domain:POLO box 1,domain:POLO box 2,domain:Protein kinase,nucleotide phosphate-binding region:ATP,splice variant,	.
pmk-3	Mitogen-activated protein kinase pmk-3(pmk-3)	.	GO:0000165~MAPK cascade,GO:0006468~protein phosphorylation,GO:0006915~apoptotic process,GO:0006970~response to osmotic stress,GO:0016310~phosphorylation,GO:0031103~axon regeneration,GO:0050807~regulation of synapse organization,GO:0071688~striated muscle myosin thick filament assembly,GO:1903616~MAPK cascade involved in axon regeneration,	GO:0005634~nucleus,GO:0005737~cytoplasm,GO:0005929~cilium,GO:0030424~axon,GO:0030425~dendrite,GO:0042995~cell projection,	GO:0000166~nucleotide binding,GO:0004672~protein kinase activity,GO:0004674~protein serine/threonine kinase activity,GO:0004707~MAP kinase activity,GO:0005524~ATP binding,GO:0016301~kinase activity,GO:0016740~transferase activity,GO:0019903~protein phosphatase binding,	IPR000719:Protein kinase, catalytic domain,IPR003527:Mitogen-activated protein (MAP) kinase, conserved site,IPR011009:Protein kinase-like domain,IPR017441:Protein kinase, ATP binding site,	.	.	SM00220:S_TKc,	ATP-binding,Cell projection,Complete proteome,Cytoplasm,Kinase,Nucleotide-binding,Nucleus,Phosphoprotein,Proteomics identification,Reference proteome,Serine/threonine-protein kinase,Transferase,	active site:Proton acceptor,binding site:ATP,chain:Mitogen-activated protein kinase pmk-3,domain:Protein kinase,modified residue,nucleotide phosphate-binding region:ATP,short sequence motif:TXY,	.
pmp-1	Peroxisomal Membrane Protein related(pmp-1)	.	GO:0006810~transport,GO:0008152~metabolic process,GO:0015910~peroxisomal long-chain fatty acid import,GO:0019915~lipid storage,GO:0055085~transmembrane transport,	GO:0005777~peroxisome,GO:0016020~membrane,GO:0016021~integral component of membrane,	GO:0000166~nucleotide binding,GO:0005324~long-chain fatty acid transporter activity,GO:0005524~ATP binding,GO:0016887~ATPase activity,GO:0042626~ATPase activity, coupled to transmembrane movement of substances,GO:0042803~protein homodimerization activity,	IPR003439:ABC transporter-like,IPR003593:AAA+ ATPase domain,IPR005283:Peroxysomal long chain fatty acyl transporter,IPR011527:ABC transporter, transmembrane domain, type 1,IPR017871:ABC transporter, conserved site,IPR027417:P-loop containing nucleoside triphosphate hydrolase,	.	.	SM00382:AAA,	ATP-binding,Complete proteome,Membrane,Nucleotide-binding,Proteomics identification,Reference proteome,Transmembrane,Transmembrane helix,	.	.
pmp-4	Peroxisomal Membrane Protein related(pmp-4)	.	GO:0006810~transport,GO:0008152~metabolic process,GO:0055085~transmembrane transport,GO:1902001~fatty acid transmembrane transport,	GO:0005779~integral component of peroxisomal membrane,GO:0016020~membrane,GO:0016021~integral component of membrane,	GO:0000166~nucleotide binding,GO:0005524~ATP binding,GO:0016887~ATPase activity,GO:0042626~ATPase activity, coupled to transmembrane movement of substances,	IPR003439:ABC transporter-like,IPR003593:AAA+ ATPase domain,IPR011527:ABC transporter, transmembrane domain, type 1,IPR017871:ABC transporter, conserved site,IPR027417:P-loop containing nucleoside triphosphate hydrolase,	.	.	SM00382:AAA,	ATP-binding,Complete proteome,Membrane,Nucleotide-binding,Proteomics identification,Reference proteome,Transmembrane,Transmembrane helix,	.	.
pps-1	3'-Phosphoadenosine 5'-Phosphosulfate Synthetase(pps-1)	.	GO:0000103~sulfate assimilation,GO:0008340~determination of adult lifespan,GO:0016310~phosphorylation,GO:0050428~3'-phosphoadenosine 5'-phosphosulfate biosynthetic process,	GO:0005634~nucleus,	GO:0004020~adenylylsulfate kinase activity,GO:0004781~sulfate adenylyltransferase (ATP) activity,GO:0005524~ATP binding,	IPR002650:Sulphate adenylyltransferase,IPR002891:Adenylylsulphate kinase,IPR014729:Rossmann-like alpha/beta/alpha sandwich fold,IPR015947:PUA-like domain,IPR024951:Sulphate adenylyltransferase catalytic domain,IPR025980:ATP-sulfurylase PUA-like domain,IPR027417:P-loop containing nucleoside triphosphate hydrolase,	cel00230:Purine metabolism,cel00450:Selenocompound metabolism,cel00920:Sulfur metabolism,cel01100:Metabolic pathways,cel01130:Biosynthesis of antibiotics,	.	.	Complete proteome,Proteomics identification,Reference proteome,	.	.
pptr-2	Protein Phosphatase 2A (Two A) Regulatory subunit(pptr-2)	.	GO:0002119~nematode larval development,GO:0007165~signal transduction,GO:0009792~embryo development ending in birth or egg hatching,GO:0034047~regulation of protein phosphatase type 2A activity,GO:1903863~P granule assembly,	GO:0000159~protein phosphatase type 2A complex,	GO:0005515~protein binding,GO:0008601~protein phosphatase type 2A regulator activity,	IPR002554:Protein phosphatase 2A, regulatory B subunit, B56,IPR016024:Armadillo-type fold,	cel03015:mRNA surveillance pathway,	PIRSF028043:serine/threonine-protein phosphatase 2A, subunit B56,	.	Complete proteome,Proteomics identification,Reference proteome,	.	.
pqe-1	PolyQ (poly glutamine tract) toxicity Enhancer(pqe-1)	.	GO:0008152~metabolic process,GO:0010629~negative regulation of gene expression,GO:0090305~nucleic acid phosphodiester bond hydrolysis,	GO:0005634~nucleus,	GO:0003676~nucleic acid binding,GO:0004518~nuclease activity,GO:0004527~exonuclease activity,GO:0016787~hydrolase activity,	IPR012337:Ribonuclease H-like domain,IPR013520:Exonuclease, RNase T/DNA polymerase III,	cel03008:Ribosome biogenesis in eukaryotes,	.	SM00479:EXOIII,	Alternative splicing,Coiled coil,Complete proteome,Exonuclease,Hydrolase,Nuclease,Nucleus,Proteomics identification,Reference proteome,	chain:Putative RNA exonuclease pqe-1,compositionally biased region:Arg/Asp/Glu/Lys-rich,compositionally biased region:Gln/Pro-rich,domain:Exonuclease,splice variant,	.
pqm-1	ParaQuat (Methylviologen) responsive(pqm-1)	.	GO:0006952~defense response,GO:0008340~determination of adult lifespan,GO:0045087~innate immune response,GO:0050829~defense response to Gram-negative bacterium,	GO:0005634~nucleus,GO:0005737~cytoplasm,	GO:0046872~metal ion binding,	IPR007087:Zinc finger, C2H2,IPR015880:Zinc finger, C2H2-like,	.	.	SM00355:ZnF_C2H2,	Complete proteome,Proteomics identification,Reference proteome,	.	.
pqn-42	Prion-like-(Q/N-rich)-domain-bearing protein(pqn-42)	.	.	.	.	.	.	.	.	Amyloid,Complete proteome,Prion,Proteomics identification,Reference proteome,	.	.
pqn-54	Prion-like-(Q/N-rich)-domain-bearing protein(pqn-54)	.	GO:0006952~defense response,GO:0008340~determination of adult lifespan,	.	GO:0005515~protein binding,	.	.	.	.	Amyloid,Complete proteome,Prion,Reference proteome,Signal,	.	.
pqn-73	Prion-like-(Q/N-rich)-domain-bearing protein(pqn-73)	.	.	GO:0016020~membrane,GO:0016021~integral component of membrane,	.	.	.	.	.	Amyloid,Complete proteome,Membrane,Prion,Proteomics identification,Reference proteome,Transmembrane,Transmembrane helix,	.	.
pqn-74	Prion-like-(Q/N-rich)-domain-bearing protein(pqn-74)	.	GO:0006030~chitin metabolic process,GO:0030968~endoplasmic reticulum unfolded protein response,	GO:0005576~extracellular region,	GO:0008061~chitin binding,	IPR002557:Chitin binding domain,	.	.	SM00494:ChtBD2,	Amyloid,Complete proteome,Prion,Proteomics identification,Reference proteome,Signal,	.	.
pqn-82	Prion-like-(Q/N-rich)-domain-bearing protein(pqn-82)	.	.	.	.	.	.	.	.	Amyloid,Coiled coil,Complete proteome,Prion,Reference proteome,	.	.
prk-2	Serine/threonine-protein kinase prk-2(prk-2)	.	GO:0006468~protein phosphorylation,GO:0007399~nervous system development,GO:0016310~phosphorylation,GO:0019915~lipid storage,GO:0046777~protein autophosphorylation,GO:0051963~regulation of synapse assembly,	GO:0005737~cytoplasm,	GO:0000166~nucleotide binding,GO:0004672~protein kinase activity,GO:0004674~protein serine/threonine kinase activity,GO:0005524~ATP binding,GO:0016301~kinase activity,GO:0016740~transferase activity,	IPR000719:Protein kinase, catalytic domain,IPR008271:Serine/threonine-protein kinase, active site,IPR011009:Protein kinase-like domain,IPR017441:Protein kinase, ATP binding site,	.	.	SM00220:S_TKc,	ATP-binding,Complete proteome,Kinase,Magnesium,Neurogenesis,Nucleotide-binding,Reference proteome,Serine/threonine-protein kinase,Transferase,	.	.
prx-14	PeRoXisome assembly factor(prx-14)	.	GO:0002119~nematode larval development,GO:0009792~embryo development ending in birth or egg hatching,GO:0016560~protein import into peroxisome matrix, docking,	GO:0005778~peroxisomal membrane,	.	IPR006785:Peroxisome membrane anchor protein Pex14p, N-terminal,IPR025655:Peroxisomal membrane protein 14,	cel04146:Peroxisome,	.	.	Complete proteome,Proteomics identification,Reference proteome,	.	.
ptp-1	Tyrosine-protein phosphatase 1(ptp-1)	.	GO:0006470~protein dephosphorylation,GO:0035335~peptidyl-tyrosine dephosphorylation,	GO:0005737~cytoplasm,GO:0005856~cytoskeleton,GO:0016529~sarcoplasmic reticulum,	GO:0004721~phosphoprotein phosphatase activity,GO:0004725~protein tyrosine phosphatase activity,GO:0008092~cytoskeletal protein binding,GO:0016787~hydrolase activity,	IPR000242:Protein-tyrosine phosphatase, receptor/non-receptor type,IPR000299:FERM domain,IPR000387:Protein-tyrosine/Dual specificity phosphatase,IPR001478:PDZ domain,IPR003595:Protein-tyrosine phosphatase, catalytic,IPR011993:Pleckstrin homology-like domain,IPR012151:Protein-tyrosine phosphatase, non-receptor type-3, -4,IPR014352:FERM/acyl-CoA-binding protein, 3-helical bundle,IPR014847:FERM adja…	.	PIRSF000927:non-receptor tyrosine-protein phosphatase, 3/4 types,	SM00194:PTPc,SM00228:PDZ,SM00295:B41,SM00404:PTPc_motif,SM01195:SM01195,SM01196:SM01196,	Alternative splicing,Complete proteome,Cytoplasm,Cytoskeleton,Hydrolase,Protein phosphatase,Reference proteome,	active site:Phosphocysteine intermediate,chain:Tyrosine-protein phosphatase 1,domain:FERM,domain:PDZ,domain:Tyrosine-protein phosphatase,splice variant,	.
ptp-3	Protein-tyrosine-phosphatase(ptp-3)	.	GO:0000003~reproduction,GO:0001764~neuron migration,GO:0006470~protein dephosphorylation,GO:0007369~gastrulation,GO:0007399~nervous system development,GO:0007411~axon guidance,GO:0007416~synapse assembly,GO:0008045~motor neuron axon guidance,GO:0008544~epidermis development,GO:0010172~embryonic body morphogenesis,GO:0035335~peptidyl-tyrosine dephosphorylation,GO:0035418~protein localization to sy…	GO:0005886~plasma membrane,GO:0005912~adherens junction,GO:0016020~membrane,GO:0016021~integral component of membrane,GO:0030054~cell junction,GO:0045202~synapse,	GO:0004721~phosphoprotein phosphatase activity,GO:0004725~protein tyrosine phosphatase activity,GO:0005001~transmembrane receptor protein tyrosine phosphatase activity,GO:0016787~hydrolase activity,	IPR000242:Protein-tyrosine phosphatase, receptor/non-receptor type,IPR000387:Protein-tyrosine/Dual specificity phosphatase,IPR003595:Protein-tyrosine phosphatase, catalytic,IPR003598:Immunoglobulin subtype 2,IPR003599:Immunoglobulin subtype,IPR003961:Fibronectin, type III,IPR007110:Immunoglobulin-like domain,IPR013098:Immunoglobulin I-set,IPR013783:Immunoglobulin-like fold,IPR016130:Protein-tyros…	cel04931:Insulin resistance,	.	SM00060:FN3,SM00194:PTPc,SM00404:PTPc_motif,SM00408:IGc2,SM00409:IG,	Alternative splicing,Cell junction,Cell membrane,Complete proteome,Disulfide bond,Glycoprotein,Hydrolase,Immunoglobulin domain,Membrane,Protein phosphatase,Proteomics identification,Receptor,Reference proteome,Repeat,Signal,Transmembrane,Transmembrane helix,	.	.
ptr-11	PaTched Related family(ptr-11)	.	GO:0018996~molting cycle, collagen and cuticulin-based cuticle,	GO:0016020~membrane,GO:0016021~integral component of membrane,	.	IPR000731:Sterol-sensing domain,IPR003392:Patched,	.	.	.	Complete proteome,Membrane,Proteomics identification,Reference proteome,Transmembrane,Transmembrane helix,	.	.
ptr-3	PaTched Related family(ptr-3)	.	GO:0018996~molting cycle, collagen and cuticulin-based cuticle,GO:0019915~lipid storage,	GO:0016020~membrane,GO:0016021~integral component of membrane,	.	IPR000731:Sterol-sensing domain,IPR003392:Patched,	.	.	.	Complete proteome,Membrane,Reference proteome,Transmembrane,Transmembrane helix,	.	.
pup-2	Poly(U) Polymerase(pup-2)	DNA replication, recombination, and repair,	GO:0008340~determination of adult lifespan,GO:0031054~pre-miRNA processing,	.	GO:0005515~protein binding,GO:0050265~RNA uridylyltransferase activity,	IPR002058:PAP/25A-associated,	.	.	.	Complete proteome,Proteomics identification,Reference proteome,	.	.
R01H10.7	hypothetical protein(R01H10.7)	.	GO:0007165~signal transduction,GO:0036092~phosphatidylinositol-3-phosphate biosynthetic process,	GO:0005737~cytoplasm,	GO:0016316~phosphatidylinositol-3,4-bisphosphate 4-phosphatase activity,	.	.	.	.	Complete proteome,Proteomics identification,Reference proteome,	.	.
R02E4.3	hypothetical protein(R02E4.3)	.	.	.	.	.	.	.	.	Coiled coil,Complete proteome,Proteomics identification,Reference proteome,	.	.
R02F2.4	hypothetical protein(R02F2.4)	.	GO:0006030~chitin metabolic process,	GO:0005576~extracellular region,	GO:0008061~chitin binding,	IPR002557:Chitin binding domain,	.	.	SM00494:ChtBD2,	Complete proteome,Proteomics identification,Reference proteome,Signal,	.	.
R03A10.5	hypothetical protein(R03A10.5)	.	.	.	.	IPR001251:CRAL-TRIO domain,	.	.	SM00516:SEC14,	Complete proteome,Proteomics identification,Reference proteome,	.	.
R04E5.9	hypothetical protein(R04E5.9)	.	.	.	.	.	.	.	.	Complete proteome,Reference proteome,	.	.
R05G6.9	hypothetical protein(R05G6.9)	.	.	.	GO:0005509~calcium ion binding,	IPR000742:Epidermal growth factor-like domain,IPR001881:EGF-like calcium-binding,IPR009030:Insulin-like growth factor binding protein, N-terminal,IPR013032:EGF-like, conserved site,	.	.	SM00179:EGF_CA,SM00181:EGF,	Complete proteome,Disulfide bond,EGF-like domain,Proteomics identification,Reference proteome,Repeat,Signal,	.	.
R05H5.4	Tyrosine-protein kinase(R05H5.4)	.	GO:0006468~protein phosphorylation,GO:0007169~transmembrane receptor protein tyrosine kinase signaling pathway,GO:0016310~phosphorylation,GO:0030154~cell differentiation,GO:0038083~peptidyl-tyrosine autophosphorylation,GO:0042127~regulation of cell proliferation,GO:0045087~innate immune response,	GO:0031234~extrinsic component of cytoplasmic side of plasma membrane,	GO:0000166~nucleotide binding,GO:0004672~protein kinase activity,GO:0004713~protein tyrosine kinase activity,GO:0004715~non-membrane spanning protein tyrosine kinase activity,GO:0005102~receptor binding,GO:0005524~ATP binding,GO:0016301~kinase activity,GO:0016740~transferase activity,	IPR000719:Protein kinase, catalytic domain,IPR000980:SH2 domain,IPR001245:Serine-threonine/tyrosine-protein kinase catalytic domain,IPR008266:Tyrosine-protein kinase, active site,IPR011009:Protein kinase-like domain,IPR017441:Protein kinase, ATP binding site,IPR020635:Tyrosine-protein kinase, catalytic domain,	.	.	SM00219:TyrKc,SM00252:SH2,	ATP-binding,Complete proteome,Kinase,Nucleotide-binding,Reference proteome,Transferase,Tyrosine-protein kinase,	.	.
R06A10.4	hypothetical protein(R06A10.4)	.	GO:0006468~protein phosphorylation,GO:0016310~phosphorylation,	.	GO:0000166~nucleotide binding,GO:0004672~protein kinase activity,GO:0004674~protein serine/threonine kinase activity,GO:0005524~ATP binding,GO:0016301~kinase activity,GO:0016740~transferase activity,	IPR000719:Protein kinase, catalytic domain,IPR008271:Serine/threonine-protein kinase, active site,IPR011009:Protein kinase-like domain,IPR017441:Protein kinase, ATP binding site,IPR020636:Calcium/calmodulin-dependent/calcium-dependent protein kinase,	.	.	SM00220:S_TKc,	ATP-binding,Complete proteome,Kinase,Nucleotide-binding,Reference proteome,Serine/threonine-protein kinase,Transferase,	.	.
R07E5.7	hypothetical protein(R07E5.7)	.	GO:0002119~nematode larval development,GO:0010171~body morphogenesis,GO:0040011~locomotion,GO:0070072~vacuolar proton-transporting V-type ATPase complex assembly,	GO:0005789~endoplasmic reticulum membrane,GO:0005886~plasma membrane,GO:0016020~membrane,GO:0016021~integral component of membrane,	.	IPR019013:Vacuolar ATPase assembly integral membrane protein VMA21-like domain,	.	.	.	Complete proteome,Membrane,Proteomics identification,Reference proteome,Transmembrane,Transmembrane helix,	.	.
R10E11.6	hypothetical protein(R10E11.6)	.	.	.	.	IPR000261:EPS15 homology (EH),IPR011992:EF-hand-like domain,	.	.	.	Alternative splicing,Complete proteome,Reference proteome,	chain:Uncharacterized protein R10E11.6,domain:EH,splice variant,	.
R10E12.2	hypothetical protein(R10E12.2)	.	.	.	.	.	.	.	.	Complete proteome,Reference proteome,	chain:Uncharacterized protein R10E12.2,	.
R11D1.10	hypothetical protein(R11D1.10)	Function unknown,	.	.	GO:0046872~metal ion binding,	IPR000306:Zinc finger, FYVE-type,IPR011011:Zinc finger, FYVE/PHD-type,IPR013083:Zinc finger, RING/FYVE/PHD-type,IPR017455:Zinc finger, FYVE-related,	.	.	SM00064:FYVE,	Coiled coil,Complete proteome,Metal-binding,Proteomics identification,Reference proteome,Zinc,Zinc-finger,	.	.
R11F4.1	Probable glycerol kinase(R11F4.1)	.	GO:0005975~carbohydrate metabolic process,GO:0006071~glycerol metabolic process,GO:0006072~glycerol-3-phosphate metabolic process,GO:0006641~triglyceride metabolic process,GO:0016310~phosphorylation,GO:0019563~glycerol catabolic process,GO:0046167~glycerol-3-phosphate biosynthetic process,	GO:0005739~mitochondrion,	GO:0000166~nucleotide binding,GO:0004370~glycerol kinase activity,GO:0005524~ATP binding,GO:0016301~kinase activity,GO:0016740~transferase activity,GO:0016773~phosphotransferase activity, alcohol group as acceptor,	IPR005999:Glycerol kinase,IPR018483:Carbohydrate kinase, FGGY, conserved site,IPR018484:Carbohydrate kinase, FGGY, N-terminal,IPR018485:Carbohydrate kinase, FGGY, C-terminal,	cel00561:Glycerolipid metabolism,cel01100:Metabolic pathways,	PIRSF000538:keto-sugar kinase,	.	ATP-binding,Complete proteome,Glycerol metabolism,Kinase,Nucleotide-binding,Reference proteome,Transferase,	binding site:ATP,binding site:ATP; via carbonyl oxygen,binding site:Substrate,chain:Probable glycerol kinase,nucleotide phosphate-binding region:ATP,	.
R12E2.1	hypothetical protein(R12E2.1)	.	GO:0042787~protein ubiquitination involved in ubiquitin-dependent protein catabolic process,	GO:0031463~Cul3-RING ubiquitin ligase complex,	GO:0004842~ubiquitin-protein transferase activity,	IPR000210:BTB/POZ-like,IPR006652:Kelch repeat type 1,IPR011333:BTB/POZ fold,IPR011705:BTB/Kelch-associated,IPR015915:Kelch-type beta propeller,IPR015916:Galactose oxidase, beta-propeller,IPR017096:Kelch-like protein, gigaxonin,	.	PIRSF037037:kelch-like protein, gigaxonin type,	SM00225:BTB,SM00612:Kelch,SM00875:SM00875,	Complete proteome,Kelch repeat,Reference proteome,Repeat,	.	.
rab-18	Ras-related protein Rab-18(rab-18)	.	GO:0000003~reproduction,GO:0002119~nematode larval development,GO:0006810~transport,GO:0007264~small GTPase mediated signal transduction,GO:0007281~germ cell development,GO:0009792~embryo development ending in birth or egg hatching,GO:0015031~protein transport,GO:0034389~lipid particle organization,GO:0040020~regulation of meiotic nuclear division,GO:0040022~feminization of hermaphroditic germ-li…	GO:0005622~intracellular,	GO:0000166~nucleotide binding,GO:0005525~GTP binding,	IPR001806:Small GTPase superfamily,IPR005225:Small GTP-binding protein domain,IPR025662:Sigma-54 interaction domain, ATP-binding site 1,IPR027417:P-loop containing nucleoside triphosphate hydrolase,	.	.	.	Alternative splicing,Complete proteome,GTP-binding,Lipoprotein,Methylation,Nucleotide-binding,Prenylation,Protein transport,Reference proteome,Transport,	chain:Ras-related protein Rab-18,lipid moiety-binding region:S-geranylgeranyl cysteine,modified residue,nucleotide phosphate-binding region:GTP,short sequence motif:Effector region,splice variant,	.
rabx-5	RAB eXchange factor(rabx-5)	.	GO:0018996~molting cycle, collagen and cuticulin-based cuticle,GO:0034058~endosomal vesicle fusion,GO:0043547~positive regulation of GTPase activity,	GO:0005769~early endosome,	GO:0003677~DNA binding,GO:0005515~protein binding,GO:0008270~zinc ion binding,	IPR002653:Zinc finger, A20-type,IPR003123:Vacuolar sorting protein 9,	.	.	SM00167:VPS9,SM00259:ZnF_A20,	Complete proteome,Proteomics identification,Reference proteome,	.	.
ram-5	hypothetical protein(ram-5)	.	GO:0045138~nematode male tail tip morphogenesis,	GO:0005887~integral component of plasma membrane,GO:0016020~membrane,GO:0016021~integral component of membrane,	.	IPR001507:Zona pellucida domain,	.	.	SM00241:ZP,	Complete proteome,Membrane,Reference proteome,Signal,Transmembrane,Transmembrane helix,	.	.
rbg-3	RaB GAP related(rbg-3)	.	GO:0019915~lipid storage,GO:0043547~positive regulation of GTPase activity,	GO:0005737~cytoplasm,	GO:0005096~GTPase activator activity,	IPR000195:Rab-GTPase-TBC domain,	.	.	SM00164:TBC,	Complete proteome,Proteomics identification,Reference proteome,	.	.
rbx-2	yeast RBX (ring finger protein) homolog(rbx-2)	.	GO:0000003~reproduction,GO:0008406~gonad development,GO:0016477~cell migration,GO:0031146~SCF-dependent proteasomal ubiquitin-dependent protein catabolic process,GO:0040039~inductive cell migration,GO:0042787~protein ubiquitination involved in ubiquitin-dependent protein catabolic process,GO:0045116~protein neddylation,	GO:0031462~Cul2-RING ubiquitin ligase complex,GO:0031463~Cul3-RING ubiquitin ligase complex,GO:0031466~Cul5-RING ubiquitin ligase complex,GO:0031467~Cul7-RING ubiquitin ligase complex,GO:0043224~nuclear SCF ubiquitin ligase complex,GO:0080008~Cul4-RING E3 ubiquitin ligase complex,	GO:0008270~zinc ion binding,GO:0019788~NEDD8 transferase activity,GO:0061630~ubiquitin protein ligase activity,GO:0097602~cullin family protein binding,	IPR001841:Zinc finger, RING-type,IPR013083:Zinc finger, RING/FYVE/PHD-type,IPR024766:Zinc finger, RING-H2-type,	cel04120:Ubiquitin mediated proteolysis,	.	.	Complete proteome,Reference proteome,	.	.
rheb-1	GTP-binding protein Rheb homolog 1(rheb-1)	.	GO:0000003~reproduction,GO:0007165~signal transduction,GO:0007264~small GTPase mediated signal transduction,GO:0032008~positive regulation of TOR signaling,GO:0040011~locomotion,	GO:0005622~intracellular,GO:0005886~plasma membrane,GO:0016020~membrane,	GO:0000166~nucleotide binding,GO:0005525~GTP binding,GO:0046872~metal ion binding,	IPR001806:Small GTPase superfamily,IPR005225:Small GTP-binding protein domain,IPR020849:Small GTPase superfamily, Ras type,IPR027417:P-loop containing nucleoside triphosphate hydrolase,	cel04150:mTOR signaling pathway,	.	.	Cell membrane,Complete proteome,GTP-binding,Lipoprotein,Magnesium,Membrane,Metal-binding,Methylation,Nucleotide-binding,Prenylation,Reference proteome,	chain:GTP-binding protein Rheb homolog 1,lipid moiety-binding region:S-farnesyl cysteine,modified residue,nucleotide phosphate-binding region:GTP,propeptide:Removed in mature form,short sequence motif:Effector region,	.
rhgf-2	RHo Guanine nucleotide exchange Factor(rhgf-2)	.	GO:0000902~cell morphogenesis,GO:0007266~Rho protein signal transduction,GO:0009792~embryo development ending in birth or egg hatching,GO:0010171~body morphogenesis,GO:0010172~embryonic body morphogenesis,GO:0010977~negative regulation of neuron projection development,GO:0035023~regulation of Rho protein signal transduction,GO:0040012~regulation of locomotion,GO:0043547~positive regulation of GTP…	GO:0005622~intracellular,GO:0030424~axon,GO:0043005~neuron projection,GO:0044297~cell body,	GO:0005089~Rho guanyl-nucleotide exchange factor activity,GO:0005515~protein binding,GO:0017048~Rho GTPase binding,	IPR000219:Dbl homology (DH) domain,IPR001849:Pleckstrin homology domain,IPR011993:Pleckstrin homology-like domain,	.	.	SM00233:PH,SM00325:RhoGEF,	Complete proteome,Reference proteome,	.	.
rig-4	Protein sidekick homolog(rig-4)	.	GO:0007067~mitotic nuclear division,GO:0007155~cell adhesion,GO:0009792~embryo development ending in birth or egg hatching,GO:0040011~locomotion,	GO:0016020~membrane,GO:0016021~integral component of membrane,	.	IPR003598:Immunoglobulin subtype 2,IPR003599:Immunoglobulin subtype,IPR003961:Fibronectin, type III,IPR007110:Immunoglobulin-like domain,IPR013098:Immunoglobulin I-set,IPR013783:Immunoglobulin-like fold,	.	.	SM00060:FN3,SM00408:IGc2,SM00409:IG,	Cell adhesion,Complete proteome,Disulfide bond,Glycoprotein,Immunoglobulin domain,Membrane,Reference proteome,Repeat,Signal,Transmembrane,Transmembrane helix,	chain:Protein sidekick homolog,disulfide bond,domain:Fibronectin type-III 1,domain:Fibronectin type-III 10,domain:Fibronectin type-III 11,domain:Fibronectin type-III 12,domain:Fibronectin type-III 13,domain:Fibronectin type-III 2,domain:Fibronectin type-III 3,domain:Fibronectin type-III 4,domain:Fibronectin type-III 5,domain:Fibronectin type-III 6,domain:Fibronectin type-III 7,domain:Fibronectin …	.
rmd-1	Regulator of microtubule dynamics protein 1(rmd-1)	.	GO:0006915~apoptotic process,GO:0007049~cell cycle,GO:0007059~chromosome segregation,GO:0007067~mitotic nuclear division,GO:0009792~embryo development ending in birth or egg hatching,GO:0048477~oogenesis,GO:0051301~cell division,	GO:0000922~spindle pole,GO:0005737~cytoplasm,GO:0005856~cytoskeleton,GO:0005874~microtubule,GO:0005876~spindle microtubule,GO:0097431~mitotic spindle pole,	.	IPR011990:Tetratricopeptide-like helical,	.	.	.	Alternative splicing,Cell cycle,Cell division,Chromosome partition,Complete proteome,Cytoplasm,Cytoskeleton,Microtubule,Mitosis,Reference proteome,	chain:Regulator of microtubule dynamics protein 1,	.
rskn-1	Putative ribosomal protein S6 kinase alpha-1(rskn-1)	.	GO:0006468~protein phosphorylation,GO:0016310~phosphorylation,GO:0035556~intracellular signal transduction,	GO:0005622~intracellular,GO:0005634~nucleus,GO:0005737~cytoplasm,	GO:0000166~nucleotide binding,GO:0000287~magnesium ion binding,GO:0004672~protein kinase activity,GO:0004674~protein serine/threonine kinase activity,GO:0005524~ATP binding,GO:0016301~kinase activity,GO:0016740~transferase activity,	IPR000719:Protein kinase, catalytic domain,IPR000961:AGC-kinase, C-terminal,IPR008271:Serine/threonine-protein kinase, active site,IPR011009:Protein kinase-like domain,IPR016239:Ribosomal protein S6 kinase II,IPR017441:Protein kinase, ATP binding site,IPR017892:Protein kinase, C-terminal,	cel04010:MAPK signaling pathway,cel04150:mTOR signaling pathway,cel04931:Insulin resistance,	PIRSF000606:ribosomal protein S6 kinase II,	SM00133:S_TK_X,SM00220:S_TKc,	Alternative splicing,ATP-binding,Complete proteome,Kinase,Nucleotide-binding,Phosphoprotein,Proteomics identification,Reference proteome,Repeat,Serine/threonine-protein kinase,Transferase,	active site:Proton acceptor,binding site:ATP,chain:Putative ribosomal protein S6 kinase alpha-1,domain:AGC-kinase C-terminal,domain:Protein kinase 1,domain:Protein kinase 2,modified residue,nucleotide phosphate-binding region:ATP,splice variant,	.
sax-2	Sensory AXon guidance(sax-2)	.	GO:0000902~cell morphogenesis,GO:0009792~embryo development ending in birth or egg hatching,GO:0031175~neuron projection development,GO:0034607~turning behavior involved in mating,GO:0043652~engulfment of apoptotic cell,GO:0090527~actin filament reorganization,	GO:0005938~cell cortex,GO:0030427~site of polarized growth,	.	IPR016024:Armadillo-type fold,IPR025481:Cell morphogenesis protein C-terminal,IPR025614:Cell morphogenesis protein N-terminal,	.	.	.	Complete proteome,Proteomics identification,Reference proteome,	.	.
scc-1	Sister chromatid cohesion protein 1(scc-1)	.	GO:0000003~reproduction,GO:0002119~nematode larval development,GO:0006302~double-strand break repair,GO:0007049~cell cycle,GO:0007064~mitotic sister chromatid cohesion,GO:0007067~mitotic nuclear division,GO:0007126~meiotic nuclear division,GO:0007130~synaptonemal complex assembly,GO:0009792~embryo development ending in birth or egg hatching,GO:0040002~collagen and cuticulin-based cuticle developm…	GO:0000228~nuclear chromosome,GO:0005634~nucleus,GO:0005694~chromosome,GO:0005737~cytoplasm,GO:0008278~cohesin complex,GO:0034991~nuclear meiotic cohesin complex,	GO:0003682~chromatin binding,GO:0003684~damaged DNA binding,	IPR006909:Rad21/Rec8-like protein, C-terminal, eukaryotic,IPR006910:Rad21/Rec8-like protein, N-terminal,IPR011991:Winged helix-turn-helix DNA-binding domain,IPR023093:Rad21/Rec8-like protein, C-terminal,	.	.	.	Cell cycle,Cell division,Chromosome,Complete proteome,Cytoplasm,Mitosis,Nucleus,Reference proteome,	.	.
scd-2	ALK tyrosine kinase receptor homolog scd-2(scd-2)	.	GO:0006468~protein phosphorylation,GO:0006935~chemotaxis,GO:0007606~sensory perception of chemical stimulus,GO:0016310~phosphorylation,GO:0018108~peptidyl-tyrosine phosphorylation,GO:0040024~dauer larval development,GO:0050893~sensory processing,	GO:0005886~plasma membrane,GO:0016020~membrane,GO:0016021~integral component of membrane,	GO:0000166~nucleotide binding,GO:0004672~protein kinase activity,GO:0004713~protein tyrosine kinase activity,GO:0004714~transmembrane receptor protein tyrosine kinase activity,GO:0005524~ATP binding,GO:0016301~kinase activity,GO:0016740~transferase activity,	IPR000719:Protein kinase, catalytic domain,IPR000998:MAM domain,IPR001245:Serine-threonine/tyrosine-protein kinase catalytic domain,IPR002172:Low-density lipoprotein (LDL) receptor class A repeat,IPR008266:Tyrosine-protein kinase, active site,IPR011009:Protein kinase-like domain,IPR013320:Concanavalin A-like lectin/glucanase, subgroup,IPR017441:Protein kinase, ATP binding site,IPR020635:Tyrosine-…	.	.	SM00192:LDLa,SM00219:TyrKc,	ATP-binding,Cell membrane,Chemotaxis,Complete proteome,Disulfide bond,Glycoprotein,Kinase,Membrane,Nucleotide-binding,Receptor,Reference proteome,Signal,Transferase,Transmembrane,Transmembrane helix,Tyrosine-protein kinase,	.	.
scpl-3	CTD small phosphatase-like protein 3(scpl-3)	.	GO:0006470~protein dephosphorylation,GO:0008152~metabolic process,GO:0016311~dephosphorylation,	.	GO:0004721~phosphoprotein phosphatase activity,GO:0016787~hydrolase activity,GO:0016791~phosphatase activity,	IPR004274:NLI interacting factor,IPR011948:Dullard phosphatase domain, eukaryotic,IPR023214:HAD-like domain,	.	.	SM00577:CPDc,	Alternative splicing,Complete proteome,Hydrolase,Protein phosphatase,Reference proteome,	chain:CTD small phosphatase-like protein 3,domain:FCP1 homology,splice variant,	.
sec-10	Exocyst complex component 5(sec-10)	.	GO:0000003~reproduction,GO:0002119~nematode larval development,GO:0006810~transport,GO:0006887~exocytosis,GO:0009792~embryo development ending in birth or egg hatching,GO:0010171~body morphogenesis,GO:0015031~protein transport,GO:0018991~oviposition,GO:0040011~locomotion,GO:0040018~positive regulation of multicellular organism growth,GO:0040035~hermaphrodite genitalia development,GO:0042384~ciliu…	GO:0000145~exocyst,GO:0005737~cytoplasm,	.	IPR009976:Exocyst complex component Sec10-like,	.	.	.	Coiled coil,Complete proteome,Exocytosis,Protein transport,Reference proteome,Transport,	chain:Exocyst complex component 5,	.
sel-10	F-box/WD repeat-containing protein sel-10(sel-10)	.	GO:0007275~multicellular organism development,GO:0007548~sex differentiation,GO:0008593~regulation of Notch signaling pathway,GO:0009886~post-embryonic morphogenesis,GO:0010826~negative regulation of centrosome duplication,GO:0030154~cell differentiation,GO:0031647~regulation of protein stability,GO:0040028~regulation of vulval development,GO:0045746~negative regulation of Notch signaling pathway…	GO:0005737~cytoplasm,GO:0030424~axon,GO:0042995~cell projection,	GO:0005515~protein binding,GO:0019901~protein kinase binding,GO:0042803~protein homodimerization activity,	IPR001680:WD40 repeat,IPR001810:F-box domain, cyclin-like,IPR015943:WD40/YVTN repeat-like-containing domain,IPR017986:WD40-repeat-containing domain,IPR019775:WD40 repeat, conserved site,IPR020472:G-protein beta WD-40 repeat,	cel04120:Ubiquitin mediated proteolysis,	.	SM00256:FBOX,SM00320:WD40,	Alternative splicing,Cell projection,Complete proteome,Developmental protein,Differentiation,Reference proteome,Repeat,Sexual differentiation,Ubl conjugation pathway,WD repeat,	chain:F-box/WD repeat-containing protein sel- 10,domain:F-box,repeat:WD 1,repeat:WD 2,repeat:WD 3,repeat:WD 4,repeat:WD 5,repeat:WD 6,repeat:WD 7,splice variant,	.
sel-5	Serine/threonine-protein kinase sel-5(sel-5)	.	GO:0006468~protein phosphorylation,GO:0008340~determination of adult lifespan,GO:0009792~embryo development ending in birth or egg hatching,GO:0016310~phosphorylation,GO:0045747~positive regulation of Notch signaling pathway,GO:2000369~regulation of clathrin-mediated endocytosis,	GO:0005737~cytoplasm,	GO:0000166~nucleotide binding,GO:0004672~protein kinase activity,GO:0004674~protein serine/threonine kinase activity,GO:0005524~ATP binding,GO:0016301~kinase activity,GO:0016740~transferase activity,GO:0035612~AP-2 adaptor complex binding,GO:0046872~metal ion binding,	IPR000719:Protein kinase, catalytic domain,IPR008271:Serine/threonine-protein kinase, active site,IPR011009:Protein kinase-like domain,	.	.	SM00220:S_TKc,	Alternative splicing,ATP-binding,Complete proteome,Cytoplasm,Kinase,Magnesium,Metal-binding,Nucleotide-binding,Reference proteome,Serine/threonine-protein kinase,Transferase,	.	.
sel-7	Suppressor/Enhancer of Lin-12(sel-7)	.	GO:0000122~negative regulation of transcription from RNA polymerase II promoter,GO:0040034~regulation of development, heterochronic,GO:0042659~regulation of cell fate specification,GO:0042661~regulation of mesodermal cell fate specification,GO:0045747~positive regulation of Notch signaling pathway,GO:0046331~lateral inhibition,	GO:0005634~nucleus,	GO:0005515~protein binding,GO:0042802~identical protein binding,GO:0043565~sequence-specific DNA binding,	.	.	.	.	Complete proteome,Reference proteome,	.	.
sesn-1	Sestrin homolog(sesn-1)	.	GO:0008340~determination of adult lifespan,GO:1901031~regulation of response to reactive oxygen species,	GO:0005634~nucleus,GO:0005737~cytoplasm,	.	IPR006730:PA26 p53-induced protein (sestrin),	.	.	.	Complete proteome,Cytoplasm,Nucleus,Reference proteome,	chain:Sestrin homolog,	.
set-19	SET (trithorax/polycomb) domain containing(set-19)	.	GO:0008340~determination of adult lifespan,	.	.	IPR001214:SET domain,	.	.	SM00317:SET,	Coiled coil,Complete proteome,Proteomics identification,Reference proteome,	.	.
set-4	Histone-lysine N-methyltransferase Suv4-20(set-4)	.	GO:0006351~transcription, DNA-templated,GO:0006355~regulation of transcription, DNA-templated,GO:0008340~determination of adult lifespan,GO:0009792~embryo development ending in birth or egg hatching,GO:0032259~methylation,GO:0034773~histone H4-K20 trimethylation,	GO:0005634~nucleus,GO:0005694~chromosome,	GO:0008168~methyltransferase activity,GO:0016740~transferase activity,GO:0018024~histone-lysine N-methyltransferase activity,GO:0042799~histone methyltransferase activity (H4-K20 specific),	IPR001214:SET domain,IPR025790:Histone-lysine N-methyltransferase, Suvar4-20,	cel00310:Lysine degradation,	.	SM00317:SET,	Chromatin regulator,Chromosome,Complete proteome,Methyltransferase,Nucleus,Reference proteome,Repressor,S-adenosyl-L-methionine,Transcription,Transcription regulation,Transferase,	chain:Histone-lysine N-methyltransferase Suv4- 20,domain:SET,	.
shn-1	SHaNk (SH3/ankyrin domain scaffold protein) related(shn-1)	.	GO:0007622~rhythmic behavior,GO:0030421~defecation,	.	GO:0005515~protein binding,	IPR001478:PDZ domain,IPR001660:Sterile alpha motif domain,IPR002110:Ankyrin repeat,IPR013761:Sterile alpha motif/pointed domain,IPR020683:Ankyrin repeat-containing domain,	.	.	SM00228:PDZ,SM00248:ANK,SM00454:SAM,	ANK repeat,Complete proteome,Proteomics identification,Reference proteome,Repeat,	.	.
sma-5	Mitogen-activated protein kinase sma-5(sma-5)	.	GO:0000165~MAPK cascade,GO:0002119~nematode larval development,GO:0006468~protein phosphorylation,GO:0007567~parturition,GO:0008283~cell proliferation,GO:0008340~determination of adult lifespan,GO:0009791~post-embryonic development,GO:0016049~cell growth,GO:0016310~phosphorylation,GO:0030307~positive regulation of cell growth,GO:0040014~regulation of multicellular organism growth,GO:0040018~posit…	GO:0005622~intracellular,	GO:0000166~nucleotide binding,GO:0004672~protein kinase activity,GO:0004674~protein serine/threonine kinase activity,GO:0004707~MAP kinase activity,GO:0005524~ATP binding,GO:0016301~kinase activity,GO:0016740~transferase activity,	IPR000719:Protein kinase, catalytic domain,IPR008271:Serine/threonine-protein kinase, active site,IPR011009:Protein kinase-like domain,IPR017441:Protein kinase, ATP binding site,	.	.	SM00220:S_TKc,	Alternative splicing,ATP-binding,Complete proteome,Kinase,Nucleotide-binding,Reference proteome,Serine/threonine-protein kinase,Transferase,	.	.
sma-9	SMAll(sma-9)	.	GO:0000122~negative regulation of transcription from RNA polymerase II promoter,GO:0007179~transforming growth factor beta receptor signaling pathway,GO:0040018~positive regulation of multicellular organism growth,GO:0045138~nematode male tail tip morphogenesis,GO:0045944~positive regulation of transcription from RNA polymerase II promoter,GO:0048337~positive regulation of mesodermal cell fate sp…	GO:0005634~nucleus,	GO:0001105~RNA polymerase II transcription coactivator activity,GO:0001106~RNA polymerase II transcription corepressor activity,GO:0003676~nucleic acid binding,GO:0008270~zinc ion binding,GO:0046872~metal ion binding,	IPR003604:Zinc finger, U1-type,IPR007087:Zinc finger, C2H2,IPR013087:Zinc finger C2H2-type/integrase DNA-binding domain,IPR015880:Zinc finger, C2H2-like,	.	.	SM00355:ZnF_C2H2,SM00451:ZnF_U1,	Coiled coil,Complete proteome,Proteomics identification,Reference proteome,	.	.
snt-1	SyNapTotagmin(snt-1)	.	GO:0006906~vesicle fusion,GO:0007626~locomotory behavior,GO:0010940~positive regulation of necrotic cell death,GO:0016079~synaptic vesicle exocytosis,GO:0017158~regulation of calcium ion-dependent exocytosis,GO:0030421~defecation,GO:0043051~regulation of pharyngeal pumping,GO:0046928~regulation of neurotransmitter secretion,GO:0048488~synaptic vesicle endocytosis,GO:0048791~calcium ion-regulated …	GO:0005829~cytosol,GO:0005886~plasma membrane,GO:0008021~synaptic vesicle,GO:0016020~membrane,GO:0016021~integral component of membrane,GO:0030054~cell junction,GO:0030672~synaptic vesicle membrane,GO:0031410~cytoplasmic vesicle,GO:0045202~synapse,	GO:0005509~calcium ion binding,GO:0005544~calcium-dependent phospholipid binding,GO:0019905~syntaxin binding,GO:0030276~clathrin binding,GO:0046872~metal ion binding,	IPR000008:C2 calcium-dependent membrane targeting,IPR001565:Synaptotagmin,	.	.	SM00239:C2,	Calcium,Cell junction,Coiled coil,Complete proteome,Cytoplasmic vesicle,Membrane,Metal-binding,Proteomics identification,Reference proteome,Repeat,Synapse,Transmembrane,Transmembrane helix,	chain:Synaptotagmin-1,domain:C2 1,domain:C2 2,metal ion-binding site:Calcium 1,metal ion-binding site:Calcium 1; via carbonyl oxygen,metal ion-binding site:Calcium 2,metal ion-binding site:Calcium 3,metal ion-binding site:Calcium 3; via carbonyl oxygen,topological domain:Cytoplasmic,topological domain:Vesicular,transmembrane region,	.
snt-2	SyNapTotagmin(snt-2)	.	GO:0000003~reproduction,GO:0006906~vesicle fusion,GO:0009792~embryo development ending in birth or egg hatching,GO:0010171~body morphogenesis,GO:0017158~regulation of calcium ion-dependent exocytosis,GO:0048488~synaptic vesicle endocytosis,GO:0048791~calcium ion-regulated exocytosis of neurotransmitter,	GO:0005829~cytosol,GO:0005886~plasma membrane,GO:0016020~membrane,GO:0030672~synaptic vesicle membrane,GO:0031045~dense core granule,	GO:0005509~calcium ion binding,GO:0005544~calcium-dependent phospholipid binding,GO:0019905~syntaxin binding,GO:0030276~clathrin binding,	IPR000008:C2 calcium-dependent membrane targeting,IPR001565:Synaptotagmin,	.	.	SM00239:C2,	Calcium,Complete proteome,Cytoplasmic vesicle,Exocytosis,Metal-binding,Reference proteome,Repeat,	.	.
sod-4	Extracellular superoxide dismutase [Cu-Zn](sod-4)	.	GO:0006801~superoxide metabolic process,GO:0019430~removal of superoxide radicals,GO:0040027~negative regulation of vulval development,GO:0055114~oxidation-reduction process,GO:0098869~cellular oxidant detoxification,	GO:0005576~extracellular region,GO:0005615~extracellular space,GO:0005737~cytoplasm,GO:0016020~membrane,	GO:0004784~superoxide dismutase activity,GO:0005507~copper ion binding,GO:0008270~zinc ion binding,GO:0016209~antioxidant activity,GO:0016491~oxidoreductase activity,GO:0046872~metal ion binding,	IPR001424:Superoxide dismutase, copper/zinc binding domain,IPR018152:Superoxide dismutase, copper/zinc, binding site,IPR024134:Superoxide dismutase (Cu/Zn) / chaperones,	cel04146:Peroxisome,	.	.	Alternative splicing,Antioxidant,Complete proteome,Copper,Disulfide bond,Glycoprotein,Membrane,Metal-binding,Oxidoreductase,Proteomics identification,Reference proteome,Secreted,Signal,Zinc,	chain:Extracellular superoxide dismutase [Cu- Zn],disulfide bond,glycosylation site:N-linked (GlcNAc...),metal ion-binding site:Copper; catalytic,metal ion-binding site:Zinc; structural,signal peptide,splice variant,	.
sodh-1	Alcohol dehydrogenase 1(sodh-1)	General function prediction only,	GO:0008340~determination of adult lifespan,GO:0055114~oxidation-reduction process,	.	GO:0004022~alcohol dehydrogenase (NAD) activity,GO:0008270~zinc ion binding,GO:0016491~oxidoreductase activity,GO:0046872~metal ion binding,	IPR002085:Alcohol dehydrogenase superfamily, zinc-type,IPR002328:Alcohol dehydrogenase, zinc-type, conserved site,IPR011032:GroES-like,IPR013149:Alcohol dehydrogenase, C-terminal,IPR013154:Alcohol dehydrogenase GroES-like,IPR016040:NAD(P)-binding domain,IPR020843:Polyketide synthase, enoylreductase,	cel00010:Glycolysis / Gluconeogenesis,cel00071:Fatty acid degradation,cel00350:Tyrosine metabolism,cel00830:Retinol metabolism,cel00980:Metabolism of xenobiotics by cytochrome P450,cel00982:Drug metabolism - cytochrome P450,cel01100:Metabolic pathways,cel01130:Biosynthesis of antibiotics,cel01220:Degradation of aromatic compounds,	.	SM00829:SM00829,	Complete proteome,Metal-binding,NAD,Oxidoreductase,Reference proteome,Zinc,	binding site:NAD,chain:Alcohol dehydrogenase 1,compositionally biased region:Poly-Ala,metal ion-binding site:Zinc 1; catalytic,metal ion-binding site:Zinc 2,nucleotide phosphate-binding region:NAD,sequence conflict,	.
sor-1	Sop-2-related protein 1(sor-1)	.	GO:0000003~reproduction,GO:0002119~nematode larval development,GO:0006351~transcription, DNA-templated,GO:0006355~regulation of transcription, DNA-templated,GO:0007275~multicellular organism development,GO:0008406~gonad development,GO:0010171~body morphogenesis,GO:0018996~molting cycle, collagen and cuticulin-based cuticle,GO:0040011~locomotion,GO:0040029~regulation of gene expression, epigenetic…	GO:0005634~nucleus,GO:0005654~nucleoplasm,GO:0016604~nuclear body,GO:0016607~nuclear speck,	GO:0003723~RNA binding,GO:0005515~protein binding,	.	.	.	.	Alternative splicing,Complete proteome,Nucleus,Reference proteome,Repressor,RNA-binding,Transcription,Transcription regulation,	chain:Sop-2-related protein 1,region of interest:RNA-binding,splice variant,	.
spas-1	Probable spastin homolog spas-1(spas-1)	Posttranslational modification, protein turnover, chaperones,	GO:0001578~microtubule bundle formation,GO:0007019~microtubule depolymerization,GO:0008152~metabolic process,GO:0031117~positive regulation of microtubule depolymerization,GO:0031122~cytoplasmic microtubule organization,GO:0034214~protein hexamerization,GO:0040025~vulval development,GO:0048477~oogenesis,GO:0051013~microtubule severing,GO:0051260~protein homooligomerization,GO:0051647~nucleus loca…	GO:0005634~nucleus,GO:0005737~cytoplasm,GO:0005856~cytoskeleton,GO:0005874~microtubule,GO:0015630~microtubule cytoskeleton,GO:0048471~perinuclear region of cytoplasm,	GO:0000166~nucleotide binding,GO:0005524~ATP binding,GO:0008017~microtubule binding,GO:0008568~microtubule-severing ATPase activity,GO:0016787~hydrolase activity,GO:0016887~ATPase activity,	IPR003593:AAA+ ATPase domain,IPR003959:ATPase, AAA-type, core,IPR003960:ATPase, AAA-type, conserved site,IPR027417:P-loop containing nucleoside triphosphate hydrolase,	.	.	SM00382:AAA,	Alternative splicing,ATP-binding,Coiled coil,Complete proteome,Cytoplasm,Cytoskeleton,Hydrolase,Microtubule,Nucleotide-binding,Proteomics identification,Reference proteome,	chain:Probable spastin homolog spas-1,mutagenesis site,nucleotide phosphate-binding region:ATP,splice variant,	.
sphk-1	Sphingosine kinase 1(sphk-1)	.	GO:0006629~lipid metabolic process,GO:0006665~sphingolipid metabolic process,GO:0006915~apoptotic process,GO:0008340~determination of adult lifespan,GO:0014057~positive regulation of acetylcholine secretion, neurotransmission,GO:0016310~phosphorylation,GO:0040012~regulation of locomotion,GO:0046834~lipid phosphorylation,	GO:0005739~mitochondrion,GO:0005886~plasma membrane,GO:0016020~membrane,GO:0030054~cell junction,GO:0030424~axon,GO:0031966~mitochondrial membrane,GO:0036062~presynaptic periactive zone,GO:0042734~presynaptic membrane,GO:0042995~cell projection,GO:0043025~neuronal cell body,GO:0043204~perikaryon,GO:0045202~synapse,	GO:0000166~nucleotide binding,GO:0005524~ATP binding,GO:0008481~sphinganine kinase activity,GO:0016301~kinase activity,GO:0016740~transferase activity,GO:0017050~D-erythro-sphingosine kinase activity,	IPR001206:Diacylglycerol kinase, catalytic domain,IPR016064:ATP-NAD kinase-like domain,	.	.	SM00046:DAGKc,	Alternative splicing,ATP-binding,Cell junction,Cell membrane,Cell projection,Complete proteome,Kinase,Lipid metabolism,Membrane,Mitochondrion,Nucleotide-binding,Reference proteome,Sphingolipid metabolism,Synapse,Transferase,	.	.
sqv-8	Probable glucuronosyltransferase sqv-8(sqv-8)	.	GO:0000003~reproduction,GO:0002009~morphogenesis of an epithelium,GO:0005975~carbohydrate metabolic process,GO:0007286~spermatid development,GO:0009792~embryo development ending in birth or egg hatching,GO:0018991~oviposition,GO:0030206~chondroitin sulfate biosynthetic process,GO:0040025~vulval development,GO:0060465~pharynx development,	GO:0016020~membrane,GO:0016021~integral component of membrane,	GO:0015018~galactosylgalactosylxylosylprotein 3-beta-glucuronosyltransferase activity,GO:0015020~glucuronosyltransferase activity,GO:0016740~transferase activity,GO:0046872~metal ion binding,	IPR005027:Glycosyl transferase, family 43,	cel00532:Glycosaminoglycan biosynthesis - chondroitin sulfate / dermatan sulfate,cel00534:Glycosaminoglycan biosynthesis - heparan sulfate / heparin,cel01100:Metabolic pathways,	.	.	Complete proteome,Glycoprotein,Manganese,Membrane,Metal-binding,Reference proteome,Signal-anchor,Transferase,Transmembrane,Transmembrane helix,	active site:Proton acceptor,chain:Probable glucuronosyltransferase sqv-8,glycosylation site:N-linked (GlcNAc...),metal ion-binding site:Manganese,mutagenesis site,topological domain:Cytoplasmic,topological domain:Lumenal,transmembrane region,	.
sra-12	Serpentine receptor class alpha-12(sra-12)	.	GO:0007186~G-protein coupled receptor signaling pathway,GO:0007606~sensory perception of chemical stimulus,GO:0050907~detection of chemical stimulus involved in sensory perception,	GO:0016020~membrane,GO:0016021~integral component of membrane,	GO:0004930~G-protein coupled receptor activity,GO:0004984~olfactory receptor activity,	IPR000344:7TM GPCR, serpentine receptor class a (Sra),	.	.	.	Complete proteome,Membrane,Reference proteome,Transmembrane,Transmembrane helix,	chain:Serpentine receptor class alpha-12,topological domain:Cytoplasmic,topological domain:Extracellular,transmembrane region,	.
srr-3	Serpentine Receptor, class R(srr-3)	.	.	GO:0016020~membrane,GO:0016021~integral component of membrane,	.	IPR004950:Protein of unknown function DUF267, Caenorhabditis species,	.	.	.	Complete proteome,Membrane,Receptor,Reference proteome,Transmembrane,Transmembrane helix,	.	.
strd-1	STE20-related kinase adapter protein strd-1(strd-1)	.	GO:0006468~protein phosphorylation,GO:0007163~establishment or maintenance of cell polarity,GO:0007399~nervous system development,GO:0009792~embryo development ending in birth or egg hatching,GO:0010800~positive regulation of peptidyl-threonine phosphorylation,GO:0023014~signal transduction by protein phosphorylation,GO:0035418~protein localization to synapse,GO:0043055~maintenance of dauer,GO:00…	GO:0005634~nucleus,GO:0005737~cytoplasm,GO:0005938~cell cortex,GO:0030054~cell junction,GO:0030424~axon,GO:0030425~dendrite,GO:0042995~cell projection,GO:0043005~neuron projection,GO:0043204~perikaryon,GO:0044297~cell body,GO:0045202~synapse,	GO:0004672~protein kinase activity,GO:0004702~receptor signaling protein serine/threonine kinase activity,GO:0005524~ATP binding,GO:0019901~protein kinase binding,GO:0043539~protein serine/threonine kinase activator activity,	IPR000719:Protein kinase, catalytic domain,IPR011009:Protein kinase-like domain,	cel04150:mTOR signaling pathway,	.	.	Cell junction,Cell projection,Complete proteome,Cytoplasm,Neurogenesis,Nucleus,Reference proteome,Synapse,	.	.
sys-1	SYmmetrical Sister cell hermaphrodite gonad defect(sys-1)	.	GO:0000003~reproduction,GO:0002119~nematode larval development,GO:0008356~asymmetric cell division,GO:0008406~gonad development,GO:0008584~male gonad development,GO:0008585~female gonad development,GO:0009786~regulation of asymmetric cell division,GO:0009792~embryo development ending in birth or egg hatching,GO:0009954~proximal/distal pattern formation,GO:0010085~polarity specification of proxima…	GO:0005634~nucleus,GO:0005737~cytoplasm,GO:0005813~centrosome,	GO:0003713~transcription coactivator activity,GO:0005515~protein binding,GO:0008134~transcription factor binding,GO:0097110~scaffold protein binding,	IPR011989:Armadillo-like helical,IPR016024:Armadillo-type fold,	.	.	.	3D-structure,Complete proteome,Proteomics identification,Reference proteome,	.	.
T01C3.3	hypothetical protein(T01C3.3)	.	.	.	GO:0008270~zinc ion binding,GO:0046872~metal ion binding,	IPR001841:Zinc finger, RING-type,IPR013083:Zinc finger, RING/FYVE/PHD-type,IPR017907:Zinc finger, RING-type, conserved site,	.	.	SM00184:RING,	Coiled coil,Complete proteome,Reference proteome,	.	.
T01D3.1	hypothetical protein(T01D3.1)	.	GO:0007156~homophilic cell adhesion via plasma membrane adhesion molecules,GO:0009792~embryo development ending in birth or egg hatching,	GO:0016020~membrane,	GO:0005509~calcium ion binding,	IPR000742:Epidermal growth factor-like domain,IPR002126:Cadherin,IPR006626:Parallel beta-helix repeat,IPR011050:Pectin lyase fold/virulence factor,IPR012334:Pectin lyase fold,IPR013032:EGF-like, conserved site,IPR014756:Immunoglobulin E-set,IPR015919:Cadherin-like,	.	.	SM00181:EGF,SM00710:PbH1,	Complete proteome,Reference proteome,Signal,	.	.
T01D3.5	hypothetical protein(T01D3.5)	.	GO:0019915~lipid storage,GO:0030001~metal ion transport,GO:0055085~transmembrane transport,	GO:0016020~membrane,GO:0016021~integral component of membrane,	GO:0046873~metal ion transmembrane transporter activity,	IPR003689:Zinc/iron permease,	.	.	.	Complete proteome,Membrane,Proteomics identification,Reference proteome,Transmembrane,Transmembrane helix,	.	.
T02C1.1	Uncharacterized RING finger protein T02C1.1(T02C1.1)	.	GO:0000209~protein polyubiquitination,GO:0032436~positive regulation of proteasomal ubiquitin-dependent protein catabolic process,	GO:0031227~intrinsic component of endoplasmic reticulum membrane,	GO:0008270~zinc ion binding,GO:0031624~ubiquitin conjugating enzyme binding,GO:0046872~metal ion binding,GO:0061630~ubiquitin protein ligase activity,	IPR001841:Zinc finger, RING-type,IPR013083:Zinc finger, RING/FYVE/PHD-type,IPR017907:Zinc finger, RING-type, conserved site,IPR018957:Zinc finger, C3HC4 RING-type,	.	.	SM00184:RING,	Complete proteome,Metal-binding,Reference proteome,Zinc,Zinc-finger,	chain:Uncharacterized RING finger protein T02C1.1,zinc finger region:RING-type,	.
T02G5.14	hypothetical protein(T02G5.14)	.	.	.	.	IPR001810:F-box domain, cyclin-like,IPR012885:F-box associated domain, type 2,	.	.	.	Complete proteome,Reference proteome,	.	.
T03F1.12	hypothetical protein(T03F1.12)	.	GO:0000042~protein targeting to Golgi,GO:0006895~Golgi to endosome transport,GO:0043001~Golgi to plasma membrane protein transport,	GO:0000139~Golgi membrane,GO:0005802~trans-Golgi network,GO:0005829~cytosol,GO:0016020~membrane,GO:0016021~integral component of membrane,GO:0030173~integral component of Golgi membrane,	.	IPR016973:Integral membrane protein SYS1,IPR019185:Integral membrane protein SYS1-related,	.	PIRSF031402:SYS1 homolog,	.	Complete proteome,Membrane,Reference proteome,Transmembrane,Transmembrane helix,	.	.
T03F6.4	hypothetical protein(T03F6.4)	.	.	.	.	IPR001810:F-box domain, cyclin-like,	.	.	.	Complete proteome,Reference proteome,	.	.
T03F7.7	hypothetical protein(T03F7.7)	.	GO:0006810~transport,	GO:0016021~integral component of membrane,	.	IPR001251:CRAL-TRIO domain,IPR009038:GOLD,	.	.	SM00516:SEC14,	Complete proteome,Proteomics identification,Reference proteome,	.	.
T04A6.1	hypothetical protein(T04A6.1)	.	.	GO:0016020~membrane,GO:0016021~integral component of membrane,	.	IPR024483:Protein of unknown function DUF2700,	.	.	.	Complete proteome,Membrane,Reference proteome,Transmembrane,Transmembrane helix,	.	.
T04D3.5	hypothetical protein(T04D3.5)	Signal transduction mechanisms,	GO:0002119~nematode larval development,GO:0009792~embryo development ending in birth or egg hatching,	.	.	.	.	.	.	Complete proteome,Reference proteome,	.	.
T05A7.7	hypothetical protein(T05A7.7)	.	.	.	.	IPR009030:Insulin-like growth factor binding protein, N-terminal,	.	.	.	Complete proteome,Reference proteome,	.	.
T05E7.3	hypothetical protein(T05E7.3)	.	.	GO:0071203~WASH complex,	.	IPR019393:WASH complex, subunit strumpellin,	cel04144:Endocytosis,	.	.	Complete proteome,Proteomics identification,Reference proteome,	.	.
T05E7.4	hypothetical protein(T05E7.4)	.	.	GO:0016020~membrane,GO:0016021~integral component of membrane,	.	.	.	.	.	Complete proteome,Membrane,Reference proteome,Transmembrane,Transmembrane helix,	.	.
T05H4.15	hypothetical protein(T05H4.15)	.	GO:0009792~embryo development ending in birth or egg hatching,	.	.	IPR012885:F-box associated domain, type 2,	.	.	.	Complete proteome,Reference proteome,	.	.
T06A4.3	hypothetical protein(T06A4.3)	.	GO:0006508~proteolysis,	GO:0005615~extracellular space,	GO:0004180~carboxypeptidase activity,GO:0004181~metallocarboxypeptidase activity,GO:0008270~zinc ion binding,	IPR000834:Peptidase M14, carboxypeptidase A,IPR003146:Proteinase inhibitor, carboxypeptidase propeptide,IPR003582:Metridin-like ShK toxin,IPR009020:Proteinase inhibitor, propeptide,	.	.	SM00254:ShKT,SM00631:Zn_pept,	Carboxypeptidase,Complete proteome,Disulfide bond,Hydrolase,Metal-binding,Metalloprotease,Protease,Proteomics identification,Reference proteome,Signal,Zinc,	.	.
T06D8.10	hypothetical protein(T06D8.10)	.	GO:0006979~response to oxidative stress,GO:0055114~oxidation-reduction process,GO:0098869~cellular oxidant detoxification,	.	GO:0004601~peroxidase activity,GO:0020037~heme binding,	IPR010255:Haem peroxidase,IPR019791:Haem peroxidase, animal, subgroup,	.	.	.	Complete proteome,Proteomics identification,Reference proteome,Signal,	.	.
T06D8.3	hypothetical protein(T06D8.3)	.	GO:0006644~phospholipid metabolic process,GO:0007165~signal transduction,GO:0046839~phospholipid dephosphorylation,	GO:0005887~integral component of plasma membrane,GO:0016020~membrane,GO:0016021~integral component of membrane,	GO:0042577~lipid phosphatase activity,	IPR000326:Phosphatidic acid phosphatase type 2/haloperoxidase,	.	.	SM00014:acidPPc,	Complete proteome,Membrane,Proteomics identification,Reference proteome,Transmembrane,Transmembrane helix,	.	.
T06E4.9	hypothetical protein(T06E4.9)	.	.	.	.	.	.	.	.	Complete proteome,Proteomics identification,Reference proteome,Signal,	.	.
T07D1.2	hypothetical protein(T07D1.2)	General function prediction only,	GO:0042787~protein ubiquitination involved in ubiquitin-dependent protein catabolic process,GO:0043161~proteasome-mediated ubiquitin-dependent protein catabolic process,	GO:0005634~nucleus,GO:0005737~cytoplasm,GO:0034657~GID complex,	GO:0046872~metal ion binding,	IPR013083:Zinc finger, RING/FYVE/PHD-type,IPR027370:RING-type zinc-finger, LisH dimerisation motif,	.	.	.	Complete proteome,Metal-binding,Proteomics identification,Reference proteome,Zinc,Zinc-finger,	.	.
T10E10.4	hypothetical protein(T10E10.4)	.	GO:0006030~chitin metabolic process,	GO:0005576~extracellular region,	GO:0008061~chitin binding,	IPR002557:Chitin binding domain,IPR006150:Cysteine-rich repeat,	.	.	SM00289:WR1,	Complete proteome,Reference proteome,	.	.
T11G6.2	hypothetical protein(T11G6.2)	Carbohydrate transport and metabolism,	GO:0006810~transport,GO:0006820~anion transport,GO:0055085~transmembrane transport,	GO:0016020~membrane,GO:0016021~integral component of membrane,	GO:0005215~transporter activity,GO:0022857~transmembrane transporter activity,	IPR000849:Sugar phosphate transporter,IPR011701:Major facilitator superfamily,IPR020846:Major facilitator superfamily domain,	.	PIRSF002808:hexose phosphate transporter,	.	Complete proteome,Membrane,Reference proteome,Transmembrane,Transmembrane helix,	.	.
T12A7.6	hypothetical protein(T12A7.6)	.	.	.	.	.	.	.	.	Coiled coil,Complete proteome,Reference proteome,	.	.
T13F2.6	hypothetical protein(T13F2.6)	.	GO:0009792~embryo development ending in birth or egg hatching,GO:0019915~lipid storage,	.	.	.	.	.	.	Complete proteome,Proteomics identification,Reference proteome,	.	.
T17H7.7	hypothetical protein(T17H7.7)	.	.	.	.	.	.	.	.	Complete proteome,Proteomics identification,Reference proteome,Signal,	.	.
T18D3.7	hypothetical protein(T18D3.7)	.	GO:0006355~regulation of transcription, DNA-templated,	.	GO:0003700~transcription factor activity, sequence-specific DNA binding,	IPR000580:TSC-22 / Dip / Bun,	.	.	.	Coiled coil,Complete proteome,Proteomics identification,Reference proteome,	chain:Uncharacterized protein T18D3.7,	.
T19A6.1	hypothetical protein(T19A6.1)	.	.	GO:0016020~membrane,GO:0016021~integral component of membrane,	.	IPR006603:Cystinosin/ERS1p repeat,	.	.	SM00679:CTNS,	Complete proteome,Membrane,Proteomics identification,Reference proteome,Transmembrane,Transmembrane helix,	.	.
T19B10.8	hypothetical protein(T19B10.8)	.	GO:0008152~metabolic process,GO:0009792~embryo development ending in birth or egg hatching,	GO:0016020~membrane,GO:0016021~integral component of membrane,	GO:0016788~hydrolase activity, acting on ester bonds,	IPR012908:GPI inositol-deacylase PGAP1-like,	.	.	.	Complete proteome,Membrane,Proteomics identification,Reference proteome,Transmembrane,Transmembrane helix,	.	.
T19C3.4	hypothetical protein(T19C3.4)	.	.	GO:0016020~membrane,GO:0016021~integral component of membrane,	.	IPR004345:TB2/DP1/HVA22-related protein,	.	.	.	Complete proteome,Membrane,Reference proteome,Transmembrane,Transmembrane helix,	chain:Uncharacterized protein T19C3.4,transmembrane region,	.
T19C3.5	hypothetical protein(T19C3.5)	.	.	.	GO:0008289~lipid binding,	IPR001124:Lipid-binding serum glycoprotein, C-terminal,IPR017942:Lipid-binding serum glycoprotein, N-terminal,IPR017943:Bactericidal permeability-increasing protein, alpha/beta domain,	.	.	SM00328:BPI1,SM00329:BPI2,	Complete proteome,Disulfide bond,Glycoprotein,Reference proteome,Signal,	chain:Uncharacterized protein T19C3.5,glycosylation site:N-linked (GlcNAc...),signal peptide,	.
T19D12.2	hypothetical protein(T19D12.2)	.	GO:0000003~reproduction,GO:0009792~embryo development ending in birth or egg hatching,	.	.	IPR002035:von Willebrand factor, type A,	.	.	.	Complete proteome,Proteomics identification,Reference proteome,	.	.
T20D3.5	hypothetical protein(T20D3.5)	.	GO:0006412~translation,GO:0006810~transport,GO:0009792~embryo development ending in birth or egg hatching,GO:0040011~locomotion,	GO:0016020~membrane,GO:0016021~integral component of membrane,	GO:0003735~structural constituent of ribosome,	IPR018108:Mitochondrial substrate/solute carrier,IPR023395:Mitochondrial carrier domain,	.	.	.	Complete proteome,Membrane,Proteomics identification,Reference proteome,Transmembrane,Transmembrane helix,Transport,	.	.
T20F10.2	hypothetical protein(T20F10.2)	.	.	GO:0016020~membrane,GO:0016021~integral component of membrane,	.	.	.	.	.	Coiled coil,Complete proteome,Membrane,Proteomics identification,Reference proteome,Signal,Transmembrane,Transmembrane helix,	.	.
T21D12.12	hypothetical protein(T21D12.12)	.	GO:0010951~negative regulation of endopeptidase activity,	.	GO:0004867~serine-type endopeptidase inhibitor activity,	IPR002223:Proteinase inhibitor I2, Kunitz metazoa,IPR006150:Cysteine-rich repeat,IPR020901:Proteinase inhibitor I2, Kunitz, conserved site,	.	.	SM00131:KU,SM00289:WR1,	Complete proteome,Proteomics identification,Reference proteome,Signal,	.	.
T22B7.7	hypothetical protein(T22B7.7)	.	.	.	.	.	.	.	.	Complete proteome,Proteomics identification,Reference proteome,	.	.
T22C1.6	hypothetical protein(T22C1.6)	.	.	GO:0005783~endoplasmic reticulum,	GO:0019905~syntaxin binding,	IPR026183:Taxilin family,	.	.	.	Coiled coil,Complete proteome,Proteomics identification,Reference proteome,	.	.
T22F3.11	hypothetical protein(T22F3.11)	.	GO:0006820~anion transport,GO:0055085~transmembrane transport,	GO:0016020~membrane,GO:0016021~integral component of membrane,	GO:0022857~transmembrane transporter activity,	IPR011701:Major facilitator superfamily,IPR020846:Major facilitator superfamily domain,	.	.	.	Complete proteome,Membrane,Reference proteome,Transmembrane,Transmembrane helix,	.	.
T24B8.4	hypothetical protein(T24B8.4)	.	GO:0000147~actin cortical patch assembly,GO:0006897~endocytosis,GO:0008360~regulation of cell shape,GO:0030048~actin filament-based movement,GO:0051127~positive regulation of actin nucleation,GO:0051666~actin cortical patch localization,	GO:0005884~actin filament,GO:0030479~actin cortical patch,	GO:0003779~actin binding,GO:0051015~actin filament binding,	IPR003124:WH2 domain,	.	.	SM00246:WH2,	Complete proteome,Proteomics identification,Reference proteome,	.	.
T25E4.1	hypothetical protein(T25E4.1)	.	.	.	.	.	.	.	.	Complete proteome,Reference proteome,Signal,	chain:Uncharacterized protein T25E4.1,signal peptide,	.
T25F10.3	hypothetical protein(T25F10.3)	.	.	GO:0016020~membrane,GO:0016021~integral component of membrane,	.	IPR000742:Epidermal growth factor-like domain,IPR013032:EGF-like, conserved site,	.	.	SM00181:EGF,	Complete proteome,Membrane,Reference proteome,Signal,Transmembrane,Transmembrane helix,	.	.
T27D12.1	hypothetical protein(T27D12.1)	.	GO:0006820~anion transport,GO:0055085~transmembrane transport,	GO:0016020~membrane,GO:0016021~integral component of membrane,	GO:0022857~transmembrane transporter activity,	IPR011701:Major facilitator superfamily,IPR020846:Major facilitator superfamily domain,	.	.	.	Complete proteome,Membrane,Proteomics identification,Reference proteome,Transmembrane,Transmembrane helix,	.	.
T27F6.8	hypothetical protein(T27F6.8)	.	.	.	.	IPR001810:F-box domain, cyclin-like,	.	.	.	Coiled coil,Complete proteome,Reference proteome,	.	.
T28B11.1	hypothetical protein(T28B11.1)	.	.	.	.	IPR001810:F-box domain, cyclin-like,	.	.	SM00256:FBOX,	Complete proteome,Proteomics identification,Reference proteome,	.	.
T28D6.3	hypothetical protein(T28D6.3)	.	.	.	.	.	.	.	.	Complete proteome,Proteomics identification,Reference proteome,Signal,	.	.
T28F4.1	hypothetical protein(T28F4.1)	.	.	.	.	.	.	.	.	Complete proteome,Reference proteome,	.	.
T28F4.5	hypothetical protein(T28F4.5)	.	GO:0010507~negative regulation of autophagy,GO:0034198~cellular response to amino acid starvation,GO:0097190~apoptotic signaling pathway,	.	GO:0070513~death domain binding,	IPR024130:DAP1/DAPL1,	.	.	.	Complete proteome,Proteomics identification,Reference proteome,	.	.
tag-120	hypothetical protein(tag-120)	.	.	GO:0016020~membrane,GO:0016021~integral component of membrane,	.	IPR006214:Bax inhibitor 1-related,IPR020846:Major facilitator superfamily domain,	.	.	.	Complete proteome,Membrane,Proteomics identification,Reference proteome,Transmembrane,Transmembrane helix,	.	.
tag-257	hypothetical protein(tag-257)	.	GO:0006468~protein phosphorylation,GO:0019915~lipid storage,GO:0040011~locomotion,GO:0045747~positive regulation of Notch signaling pathway,GO:2000369~regulation of clathrin-mediated endocytosis,	GO:0005737~cytoplasm,	GO:0004672~protein kinase activity,GO:0004674~protein serine/threonine kinase activity,GO:0005524~ATP binding,GO:0035612~AP-2 adaptor complex binding,	IPR000719:Protein kinase, catalytic domain,IPR011009:Protein kinase-like domain,	.	.	SM00220:S_TKc,	Complete proteome,Proteomics identification,Reference proteome,	.	.
tag-261	hypothetical protein(tag-261)	.	.	.	.	.	.	.	.	Coiled coil,Complete proteome,Proteomics identification,Reference proteome,	.	.
tag-297	hypothetical protein(tag-297)	.	GO:0002119~nematode larval development,GO:0018996~molting cycle, collagen and cuticulin-based cuticle,GO:0040011~locomotion,	.	.	.	.	.	.	Complete proteome,Proteomics identification,Reference proteome,Signal,	.	.
tag-321	hypothetical protein(tag-321)	.	.	GO:0005739~mitochondrion,GO:0016020~membrane,GO:0016021~integral component of membrane,	.	IPR019537:Transmembrane protein 65,	.	.	.	Complete proteome,Membrane,Proteomics identification,Reference proteome,Transmembrane,Transmembrane helix,	.	.
tag-325	WW domain-containing protein tag-325(tag-325)	.	GO:0007165~signal transduction,	.	.	IPR000198:Rho GTPase-activating protein domain,IPR001202:WW domain,IPR001849:Pleckstrin homology domain,IPR008936:Rho GTPase activation protein,IPR011993:Pleckstrin homology-like domain,IPR015767:Rho GTPase activating,	.	.	SM00233:PH,SM00324:RhoGAP,SM00456:WW,	Complete proteome,Proteomics identification,Reference proteome,	chain:WW domain-containing protein tag-325,domain:PH,domain:Rho-GAP,domain:WW,	.
tag-77	hypothetical protein(tag-77)	.	GO:0000003~reproduction,GO:0035023~regulation of Rho protein signal transduction,GO:0043547~positive regulation of GTPase activity,	.	GO:0005089~Rho guanyl-nucleotide exchange factor activity,GO:0046872~metal ion binding,GO:1901981~phosphatidylinositol phosphate binding,	IPR000219:Dbl homology (DH) domain,IPR000306:Zinc finger, FYVE-type,IPR001849:Pleckstrin homology domain,IPR011011:Zinc finger, FYVE/PHD-type,IPR011993:Pleckstrin homology-like domain,IPR013083:Zinc finger, RING/FYVE/PHD-type,IPR017455:Zinc finger, FYVE-related,	.	.	SM00064:FYVE,SM00233:PH,SM00325:RhoGEF,	Coiled coil,Complete proteome,Metal-binding,Reference proteome,Zinc,Zinc-finger,	.	.
tat-4	Phospholipid-transporting ATPase(tat-4)	.	GO:0000003~reproduction,GO:0002119~nematode larval development,GO:0015914~phospholipid transport,GO:0016125~sterol metabolic process,GO:0040018~positive regulation of multicellular organism growth,GO:0040035~hermaphrodite genitalia development,GO:0045332~phospholipid translocation,	GO:0005886~plasma membrane,GO:0016020~membrane,GO:0016021~integral component of membrane,	GO:0000166~nucleotide binding,GO:0000287~magnesium ion binding,GO:0004012~phospholipid-translocating ATPase activity,GO:0005524~ATP binding,GO:0016787~hydrolase activity,GO:0046872~metal ion binding,	IPR001757:Cation-transporting P-type ATPase,IPR006539:Phospholipid-transporting P-type ATPase, subfamily IV,IPR008250:P-type ATPase, A domain,IPR011256:Regulatory factor, effector, bacterial,IPR018303:P-type ATPase, phosphorylation site,IPR023214:HAD-like domain,IPR023299:P-type ATPase, cytoplasmic domain N,	.	.	.	ATP-binding,Complete proteome,Hydrolase,Magnesium,Membrane,Nucleotide-binding,Proteomics identification,Reference proteome,Transmembrane,Transmembrane helix,	.	.
tbc-19	TBC (Tre-2/Bub2/Cdc16) domain family(tbc-19)	.	GO:0006886~intracellular protein transport,GO:0031338~regulation of vesicle fusion,GO:0090630~activation of GTPase activity,	GO:0005622~intracellular,GO:0012505~endomembrane system,	GO:0005096~GTPase activator activity,GO:0017137~Rab GTPase binding,	IPR000195:Rab-GTPase-TBC domain,IPR001849:Pleckstrin homology domain,IPR011047:Quinonprotein alcohol dehydrogenase-like superfamily,IPR011993:Pleckstrin homology-like domain,IPR015943:WD40/YVTN repeat-like-containing domain,	.	.	SM00164:TBC,SM00233:PH,	Coiled coil,Complete proteome,Proteomics identification,Reference proteome,	.	.
tbc-9	TBC (Tre-2/Bub2/Cdc16) domain family(tbc-9)	.	GO:0006886~intracellular protein transport,GO:0031338~regulation of vesicle fusion,GO:0090630~activation of GTPase activity,	GO:0005622~intracellular,GO:0012505~endomembrane system,	GO:0005096~GTPase activator activity,GO:0017137~Rab GTPase binding,	IPR000195:Rab-GTPase-TBC domain,IPR004182:GRAM,IPR011992:EF-hand-like domain,IPR018247:EF-Hand 1, calcium-binding site,	.	.	SM00164:TBC,SM00568:GRAM,	Complete proteome,Proteomics identification,Reference proteome,	.	.
tmd-2	TropoMoDulin(tmd-2)	.	GO:0007015~actin filament organization,GO:0030239~myofibril assembly,GO:0051694~pointed-end actin filament capping,	GO:0005856~cytoskeleton,GO:0030016~myofibril,	GO:0005523~tropomyosin binding,	IPR004934:Tropomodulin,	.	.	.	Complete proteome,Proteomics identification,Reference proteome,	.	.
toc-1	similar to Transporter Of divalent Cations(toc-1)	.	GO:0006812~cation transport,GO:0010043~response to zinc ion,GO:0018991~oviposition,GO:0055085~transmembrane transport,GO:0061088~regulation of sequestering of zinc ion,GO:0071577~zinc II ion transmembrane transport,GO:0098655~cation transmembrane transport,	GO:0005794~Golgi apparatus,GO:0016020~membrane,GO:0016021~integral component of membrane,	GO:0005385~zinc ion transmembrane transporter activity,GO:0008324~cation transmembrane transporter activity,	IPR002524:Cation efflux protein,IPR027469:Cation efflux protein transmembrane domain,	.	.	.	Complete proteome,Membrane,Proteomics identification,Reference proteome,Transmembrane,Transmembrane helix,	.	.
tom-1	TOMosyn synaptic protein(tom-1)	.	GO:0002119~nematode larval development,GO:0006898~receptor-mediated endocytosis,GO:0009792~embryo development ending in birth or egg hatching,GO:0016082~synaptic vesicle priming,GO:0017157~regulation of exocytosis,GO:0040011~locomotion,GO:0043547~positive regulation of GTPase activity,GO:0046959~habituation,GO:0050708~regulation of protein secretion,	GO:0005886~plasma membrane,GO:0030141~secretory granule,GO:0031201~SNARE complex,GO:0098793~presynapse,	GO:0005096~GTPase activator activity,GO:0017137~Rab GTPase binding,GO:0019905~syntaxin binding,	IPR000664:Lethal(2) giant larvae protein,IPR001680:WD40 repeat,IPR013577:Lethal giant larvae homologue 2,IPR015943:WD40/YVTN repeat-like-containing domain,IPR017986:WD40-repeat-containing domain,	.	.	SM00320:WD40,	Complete proteome,Proteomics identification,Reference proteome,	.	.
tps-1	Alpha,alpha-trehalose-phosphate synthase [UDP-forming] 1(tps-1)	.	GO:0005992~trehalose biosynthetic process,GO:0008340~determination of adult lifespan,GO:0016311~dephosphorylation,GO:0070413~trehalose metabolism in response to stress,	GO:0005946~alpha,alpha-trehalose-phosphate synthase complex (UDP-forming),	GO:0003824~catalytic activity,GO:0003825~alpha,alpha-trehalose-phosphate synthase (UDP-forming) activity,GO:0016740~transferase activity,GO:0016757~transferase activity, transferring glycosyl groups,	IPR001830:Glycosyl transferase, family 20,IPR023214:HAD-like domain,	.	.	.	Alternative splicing,Complete proteome,Glycosyltransferase,Reference proteome,Transferase,	chain:Alpha,alpha-trehalose-phosphate synthase [UDP-forming] 1,splice variant,	.
tpxl-1	TPX2 (Targeting Protein for Xenopus Klp2)-Like(tpxl-1)	.	GO:0000003~reproduction,GO:0002119~nematode larval development,GO:0006898~receptor-mediated endocytosis,GO:0006915~apoptotic process,GO:0007052~mitotic spindle organization,GO:0008406~gonad development,GO:0009792~embryo development ending in birth or egg hatching,GO:0030163~protein catabolic process,GO:0030953~astral microtubule organization,GO:0048477~oogenesis,GO:0090307~mitotic spindle assembl…	GO:0000235~astral microtubule,GO:0005813~centrosome,GO:0005874~microtubule,GO:0031616~spindle pole centrosome,GO:0072687~meiotic spindle,	GO:0005515~protein binding,GO:0019901~protein kinase binding,GO:0032403~protein complex binding,	.	.	.	.	Complete proteome,Proteomics identification,Reference proteome,	.	.
tre-3	TREhalase(tre-3)	.	GO:0005991~trehalose metabolic process,GO:0005993~trehalose catabolic process,GO:0008152~metabolic process,	GO:0045121~membrane raft,	GO:0003824~catalytic activity,GO:0004555~alpha,alpha-trehalase activity,GO:0016787~hydrolase activity,GO:0016798~hydrolase activity, acting on glycosyl bonds,	IPR001661:Glycoside hydrolase, family 37,IPR008928:Six-hairpin glycosidase-like,IPR018232:Glycoside hydrolase, family 37, conserved site,	cel00500:Starch and sucrose metabolism,cel01100:Metabolic pathways,	.	.	Complete proteome,Glycosidase,Hydrolase,Proteomics identification,Reference proteome,Signal,	.	.
trk-1	TRK (vertebrate neurotrophin receptor tyrosine kinase) homolog(trk-1)	.	GO:0006468~protein phosphorylation,GO:0007169~transmembrane receptor protein tyrosine kinase signaling pathway,GO:0016310~phosphorylation,GO:0030154~cell differentiation,GO:0038083~peptidyl-tyrosine autophosphorylation,GO:0042127~regulation of cell proliferation,GO:0045087~innate immune response,	GO:0016020~membrane,GO:0016021~integral component of membrane,GO:0031234~extrinsic component of cytoplasmic side of plasma membrane,	GO:0004672~protein kinase activity,GO:0004713~protein tyrosine kinase activity,GO:0004715~non-membrane spanning protein tyrosine kinase activity,GO:0005102~receptor binding,GO:0005524~ATP binding,GO:0016301~kinase activity,	IPR000719:Protein kinase, catalytic domain,IPR001245:Serine-threonine/tyrosine-protein kinase catalytic domain,IPR008266:Tyrosine-protein kinase, active site,IPR011009:Protein kinase-like domain,IPR017441:Protein kinase, ATP binding site,IPR020635:Tyrosine-protein kinase, catalytic domain,	.	.	SM00219:TyrKc,	Complete proteome,Kinase,Membrane,Receptor,Reference proteome,Signal,Transferase,Transmembrane,Transmembrane helix,	.	.
trr-1	Transcription-associated protein 1(trr-1)	.	GO:0000003~reproduction,GO:0002119~nematode larval development,GO:0006281~DNA repair,GO:0006898~receptor-mediated endocytosis,GO:0007275~multicellular organism development,GO:0007283~spermatogenesis,GO:0009792~embryo development ending in birth or egg hatching,GO:0010171~body morphogenesis,GO:0016310~phosphorylation,GO:0016573~histone acetylation,GO:0019915~lipid storage,GO:0030154~cell different…	GO:0000123~histone acetyltransferase complex,GO:0000793~condensed chromosome,GO:0005634~nucleus,GO:0005694~chromosome,	GO:0016301~kinase activity,	IPR000403:Phosphatidylinositol 3-/4-kinase, catalytic domain,IPR003152:PIK-related kinase, FATC,IPR011009:Protein kinase-like domain,IPR011989:Armadillo-like helical,IPR014009:PIK-related kinase,IPR016024:Armadillo-type fold,	.	.	SM00146:PI3Kc,	Alternative splicing,Chromosome,Complete proteome,Developmental protein,Differentiation,Nucleus,Reference proteome,Repeat,Spermatogenesis,TPR repeat,	.	.
try-1	TRYpsin-like protease(try-1)	.	GO:0006508~proteolysis,GO:0009792~embryo development ending in birth or egg hatching,	.	GO:0004252~serine-type endopeptidase activity,GO:0008233~peptidase activity,GO:0008236~serine-type peptidase activity,GO:0016787~hydrolase activity,	IPR001254:Peptidase S1,IPR001314:Peptidase S1A, chymotrypsin-type,IPR009003:Trypsin-like cysteine/serine peptidase domain,IPR018114:Peptidase S1, trypsin family, active site,	.	.	SM00020:Tryp_SPc,	Complete proteome,Disulfide bond,Hydrolase,Protease,Proteomics identification,Reference proteome,Serine protease,Signal,	.	.
tsp-14	Tetraspanin(tsp-14)	Defense mechanisms,	GO:0007166~cell surface receptor signaling pathway,GO:0045747~positive regulation of Notch signaling pathway,GO:0090002~establishment of protein localization to plasma membrane,	GO:0005887~integral component of plasma membrane,GO:0016020~membrane,GO:0016021~integral component of membrane,	.	IPR000301:Tetraspanin,IPR008952:Tetraspanin, EC2 domain,IPR018499:Tetraspanin/Peripherin,	.	.	.	Complete proteome,Membrane,Reference proteome,Transmembrane,Transmembrane helix,	.	.
ttr-17	TransThyretin-Related family domain(ttr-17)	.	.	GO:0005615~extracellular space,	.	IPR001534:Transthyretin-like,	.	.	.	Complete proteome,Proteomics identification,Reference proteome,Signal,	.	.
ttr-27	TransThyretin-Related family domain(ttr-27)	.	.	GO:0005615~extracellular space,	.	IPR001534:Transthyretin-like,	.	.	.	Complete proteome,Proteomics identification,Reference proteome,Signal,	.	.
ttr-37	TransThyretin-Related family domain(ttr-37)	.	GO:0043652~engulfment of apoptotic cell,	GO:0005615~extracellular space,	.	IPR001534:Transthyretin-like,	.	.	.	Complete proteome,Proteomics identification,Reference proteome,Signal,	.	.
tyr-1	Putative tyrosinase-like protein tyr-1(tyr-1)	.	GO:0008152~metabolic process,GO:0055114~oxidation-reduction process,	.	GO:0004497~monooxygenase activity,GO:0005515~protein binding,GO:0016491~oxidoreductase activity,GO:0046872~metal ion binding,	IPR002227:Tyrosinase,IPR003582:Metridin-like ShK toxin,IPR008922:Uncharacterised domain, di-copper centre,	.	.	SM00254:ShKT,	Complete proteome,Copper,Disulfide bond,Glycoprotein,Metal-binding,Monooxygenase,Oxidoreductase,Reference proteome,Repeat,Signal,	chain:Putative tyrosinase-like protein tyr-1,disulfide bond,domain:SXC 1,domain:SXC 2,glycosylation site:N-linked (GlcNAc...),metal ion-binding site:Copper A,metal ion-binding site:Copper B,signal peptide,	.
ubc-1	Ubiquitin-conjugating enzyme E2 1(ubc-1)	.	GO:0000003~reproduction,GO:0000209~protein polyubiquitination,GO:0002119~nematode larval development,GO:0006281~DNA repair,GO:0016567~protein ubiquitination,GO:0016574~histone ubiquitination,GO:0043161~proteasome-mediated ubiquitin-dependent protein catabolic process,	GO:0000790~nuclear chromatin,GO:0005737~cytoplasm,GO:0031371~ubiquitin conjugating enzyme complex,GO:0033503~HULC complex,	GO:0000166~nucleotide binding,GO:0003697~single-stranded DNA binding,GO:0005515~protein binding,GO:0005524~ATP binding,GO:0016740~transferase activity,GO:0031625~ubiquitin protein ligase binding,GO:0061630~ubiquitin protein ligase activity,GO:0061631~ubiquitin conjugating enzyme activity,	IPR000608:Ubiquitin-conjugating enzyme, E2,IPR016135:Ubiquitin-conjugating enzyme/RWD-like,IPR023313:Ubiquitin-conjugating enzyme, active site,	cel04120:Ubiquitin mediated proteolysis,	.	.	3D-structure,ATP-binding,Complete proteome,Nucleotide-binding,Reference proteome,Transferase,Ubl conjugation pathway,	active site:Glycyl thioester intermediate,chain:Ubiquitin-conjugating enzyme E2 1,helix,strand,turn,	.
ucr-1	Cytochrome b-c1 complex subunit 1, mitochondrial(ucr-1)	General function prediction only,	GO:0000003~reproduction,GO:0002119~nematode larval development,GO:0006915~apoptotic process,GO:0008340~determination of adult lifespan,GO:0009792~embryo development ending in birth or egg hatching,GO:0016485~protein processing,GO:0048477~oogenesis,GO:0055114~oxidation-reduction process,	GO:0005739~mitochondrion,GO:0005759~mitochondrial matrix,GO:0070469~respiratory chain,	GO:0003824~catalytic activity,GO:0004222~metalloendopeptidase activity,GO:0008270~zinc ion binding,GO:0046872~metal ion binding,	IPR001431:Peptidase M16, zinc-binding site,IPR007863:Peptidase M16, C-terminal domain,IPR011237:Peptidase M16 domain,IPR011249:Metalloenzyme, LuxS/M16 peptidase-like,IPR011765:Peptidase M16, N-terminal,	.	.	.	Complete proteome,Electron transport,Mitochondrion,Reference proteome,Respiratory chain,Transport,	chain:Cytochrome b-c1 complex subunit 1, mitochondrial,	.
ufd-3	Ubiquitin Fusion Degradation (yeast UFD homolog)(ufd-3)	.	GO:0009792~embryo development ending in birth or egg hatching,	.	.	IPR001680:WD40 repeat,IPR013535:PUL,IPR015155:PLAA family ubiquitin binding, PFU,IPR015943:WD40/YVTN repeat-like-containing domain,IPR016024:Armadillo-type fold,IPR017986:WD40-repeat-containing domain,	cel04141:Protein processing in endoplasmic reticulum,	.	SM00320:WD40,	Complete proteome,Proteomics identification,Reference proteome,	.	.
ugt-22	UDP-glucuronosyltransferase(ugt-22)	.	GO:0008152~metabolic process,GO:0009813~flavonoid biosynthetic process,GO:0052696~flavonoid glucuronidation,	GO:0016020~membrane,GO:0016021~integral component of membrane,GO:0043231~intracellular membrane-bounded organelle,	GO:0015020~glucuronosyltransferase activity,GO:0016740~transferase activity,GO:0016757~transferase activity, transferring glycosyl groups,GO:0016758~transferase activity, transferring hexosyl groups,	IPR002213:UDP-glucuronosyl/UDP-glucosyltransferase,	.	.	.	Complete proteome,Glycosyltransferase,Membrane,Proteomics identification,Reference proteome,Signal,Transferase,Transmembrane,Transmembrane helix,	.	.
unc-40	hypothetical protein(unc-40)	.	GO:0001764~neuron migration,GO:0007411~axon guidance,GO:0007413~axonal fasciculation,GO:0008045~motor neuron axon guidance,GO:0018991~oviposition,GO:0019915~lipid storage,GO:0030163~protein catabolic process,GO:0030334~regulation of cell migration,GO:0030513~positive regulation of BMP signaling pathway,GO:0031175~neuron projection development,GO:0033563~dorsal/ventral axon guidance,GO:0035262~gon…	GO:0005886~plasma membrane,GO:0005887~integral component of plasma membrane,GO:0016020~membrane,GO:0016021~integral component of membrane,GO:0031253~cell projection membrane,GO:0043235~receptor complex,	GO:0005042~netrin receptor activity,GO:0005515~protein binding,GO:0019904~protein domain specific binding,	IPR003598:Immunoglobulin subtype 2,IPR003599:Immunoglobulin subtype,IPR003961:Fibronectin, type III,IPR007110:Immunoglobulin-like domain,IPR013098:Immunoglobulin I-set,IPR013783:Immunoglobulin-like fold,	.	.	SM00060:FN3,SM00408:IGc2,SM00409:IG,	Coiled coil,Complete proteome,Membrane,Proteomics identification,Reference proteome,Repeat,Signal,Transmembrane,Transmembrane helix,	.	.
unc-69	hypothetical protein(unc-69)	.	GO:0030516~regulation of axon extension,GO:0040011~locomotion,GO:0050807~regulation of synapse organization,	GO:0005737~cytoplasm,GO:0016020~membrane,GO:0016021~integral component of membrane,GO:0030424~axon,GO:0043025~neuronal cell body,GO:0048471~perinuclear region of cytoplasm,	GO:0005515~protein binding,	IPR019357:Protein of unknown function DUF2205, coiled-coil,	.	.	.	Coiled coil,Complete proteome,Membrane,Proteomics identification,Reference proteome,Transmembrane,Transmembrane helix,	.	.
unc-76	hypothetical protein(unc-76)	.	GO:0007165~signal transduction,GO:0007411~axon guidance,GO:0007413~axonal fasciculation,GO:0030516~regulation of axon extension,GO:0040011~locomotion,GO:0048675~axon extension,GO:0050807~regulation of synapse organization,	GO:0005737~cytoplasm,GO:0030424~axon,GO:0043025~neuronal cell body,GO:0048471~perinuclear region of cytoplasm,	GO:0004871~signal transducer activity,GO:0005198~structural molecule activity,GO:0005515~protein binding,GO:0019894~kinesin binding,GO:0019905~syntaxin binding,GO:0030674~protein binding, bridging,	IPR011680:FEZ-like,	.	.	.	Complete proteome,Proteomics identification,Reference proteome,	.	.
unc-82	hypothetical protein(unc-82)	.	GO:0006468~protein phosphorylation,GO:0010906~regulation of glucose metabolic process,GO:0030163~protein catabolic process,GO:0040011~locomotion,GO:0061203~striated muscle paramyosin thick filament assembly,GO:0071688~striated muscle myosin thick filament assembly,	GO:0031430~M band,	GO:0000166~nucleotide binding,GO:0004672~protein kinase activity,GO:0004674~protein serine/threonine kinase activity,GO:0005524~ATP binding,GO:0008307~structural constituent of muscle,	IPR000719:Protein kinase, catalytic domain,IPR008271:Serine/threonine-protein kinase, active site,IPR011009:Protein kinase-like domain,IPR017441:Protein kinase, ATP binding site,	.	.	SM00220:S_TKc,	ATP-binding,Complete proteome,Kinase,Nucleotide-binding,Proteomics identification,Reference proteome,Serine/threonine-protein kinase,Transferase,	.	.
unc-83	Nuclear migration protein unc-83(unc-83)	.	GO:0007097~nuclear migration,GO:0007275~multicellular organism development,GO:0007399~nervous system development,GO:0008340~determination of adult lifespan,GO:0009791~post-embryonic development,GO:0018991~oviposition,GO:0030334~regulation of cell migration,GO:0035046~pronuclear migration,GO:0040011~locomotion,GO:0040025~vulval development,	GO:0005634~nucleus,GO:0005635~nuclear envelope,GO:0016020~membrane,GO:0016021~integral component of membrane,GO:0031965~nuclear membrane,	GO:0005515~protein binding,GO:0045503~dynein light chain binding,	.	.	.	.	Alternative splicing,Coiled coil,Complete proteome,Developmental protein,Membrane,Nucleus,Proteomics identification,Reference proteome,Transmembrane,Transmembrane helix,	chain:Nuclear migration protein unc-83,splice variant,transmembrane region,	.
unc-84	Nuclear migration and anchoring protein unc-84(unc-84)	.	GO:0006998~nuclear envelope organization,GO:0007097~nuclear migration,GO:0007275~multicellular organism development,GO:0007399~nervous system development,GO:0009791~post-embryonic development,GO:0009792~embryo development ending in birth or egg hatching,GO:0018991~oviposition,GO:0030334~regulation of cell migration,GO:0030473~nuclear migration along microtubule,GO:0035046~pronuclear migration,GO:…	GO:0005634~nucleus,GO:0005635~nuclear envelope,GO:0005637~nuclear inner membrane,GO:0005638~lamin filament,GO:0005737~cytoplasm,GO:0005856~cytoskeleton,GO:0016020~membrane,GO:0016021~integral component of membrane,	GO:0005515~protein binding,GO:0005521~lamin binding,	IPR012919:Sad1/UNC-like, C-terminal,	.	.	.	Alternative splicing,Complete proteome,Cytoplasm,Cytoskeleton,Developmental protein,Membrane,Nucleus,Reference proteome,Signal-anchor,Transmembrane,Transmembrane helix,	chain:Nuclear migration and anchoring protein unc-84,domain:SUN,mutagenesis site,splice variant,topological domain:Nuclear,topological domain:Perinuclear space,transmembrane region,	.
upp-1	Uridine PhosPhorylase(upp-1)	.	GO:0006212~uracil catabolic process,GO:0006218~uridine catabolic process,GO:0009116~nucleoside metabolic process,GO:0009166~nucleotide catabolic process,GO:0019860~uracil metabolic process,GO:0046104~thymidine metabolic process,GO:0046108~uridine metabolic process,	GO:0005737~cytoplasm,	GO:0003824~catalytic activity,GO:0004850~uridine phosphorylase activity,GO:0009032~thymidine phosphorylase activity,	IPR000845:Nucleoside phosphorylase domain,IPR010059:Uridine phosphorylase, eukaryotic,IPR018017:Nucleoside phosphorylase,	cel00240:Pyrimidine metabolism,cel00983:Drug metabolism - other enzymes,cel01100:Metabolic pathways,	.	.	Complete proteome,Proteomics identification,Reference proteome,	.	.
vab-9	hypothetical protein(vab-9)	.	GO:0016337~single organismal cell-cell adhesion,GO:0045087~innate immune response,GO:0050829~defense response to Gram-negative bacterium,	GO:0016020~membrane,GO:0016021~integral component of membrane,GO:0030054~cell junction,	GO:0005515~protein binding,	IPR004031:PMP-22/EMP/MP20/Claudin,IPR015664:P53-induced protein,	.	.	.	Complete proteome,Membrane,Proteomics identification,Reference proteome,Transmembrane,Transmembrane helix,	.	.
vha-19	Vacuolar H ATPase(vha-19)	.	GO:0000003~reproduction,GO:0002119~nematode larval development,GO:0006898~receptor-mediated endocytosis,GO:0006915~apoptotic process,GO:0015991~ATP hydrolysis coupled proton transport,GO:0018996~molting cycle, collagen and cuticulin-based cuticle,	GO:0016020~membrane,GO:0016021~integral component of membrane,GO:0033180~proton-transporting V-type ATPase, V1 domain,GO:0045121~membrane raft,	GO:0046933~proton-transporting ATP synthase activity, rotational mechanism,GO:0046961~proton-transporting ATPase activity, rotational mechanism,	IPR008388:ATPase, V1 complex, subunit S1,IPR024722:BIG/ATPase V1 complex, subunit S1,	cel00190:Oxidative phosphorylation,cel01100:Metabolic pathways,cel04142:Lysosome,cel04145:Phagosome,	.	.	Complete proteome,Membrane,Proteomics identification,Reference proteome,Signal,Transmembrane,Transmembrane helix,	.	.
vhp-1	Tyrosine-protein phosphatase vhp-1(vhp-1)	.	GO:0000003~reproduction,GO:0000188~inactivation of MAPK activity,GO:0001933~negative regulation of protein phosphorylation,GO:0002119~nematode larval development,GO:0006470~protein dephosphorylation,GO:0006952~defense response,GO:0006986~response to unfolded protein,GO:0008340~determination of adult lifespan,GO:0009792~embryo development ending in birth or egg hatching,GO:0035335~peptidyl-tyrosin…	GO:0005634~nucleus,GO:0005737~cytoplasm,	GO:0004721~phosphoprotein phosphatase activity,GO:0004725~protein tyrosine phosphatase activity,GO:0008138~protein tyrosine/serine/threonine phosphatase activity,GO:0008579~JUN kinase phosphatase activity,GO:0016787~hydrolase activity,GO:0017017~MAP kinase tyrosine/serine/threonine phosphatase activity,GO:0051019~mitogen-activated protein kinase binding,	IPR000340:Dual specificity phosphatase, catalytic domain,IPR000387:Protein-tyrosine/Dual specificity phosphatase,IPR001763:Rhodanese-like domain,IPR008343:Mitogen-activated protein (MAP) kinase phosphatase,IPR016130:Protein-tyrosine phosphatase, active site,IPR020422:Dual specificity phosphatase, subgroup, catalytic domain,IPR024950:Dual specificity phosphatase,	cel04010:MAPK signaling pathway,	.	SM00195:DSPc,SM00450:RHOD,	Alternative splicing,Complete proteome,Hydrolase,Protein phosphatase,Reference proteome,	active site:Phosphocysteine intermediate,chain:Tyrosine-protein phosphatase vhp-1,compositionally biased region:Ser-rich,domain:Rhodanese,domain:Tyrosine-protein phosphatase,splice variant,	.
vps-11	Vacuolar protein sorting-associated protein 11 homolog(vps-11)	.	GO:0000003~reproduction,GO:0002119~nematode larval development,GO:0006810~transport,GO:0006886~intracellular protein transport,GO:0006904~vesicle docking involved in exocytosis,GO:0007032~endosome organization,GO:0007040~lysosome organization,GO:0008219~cell death,GO:0009792~embryo development ending in birth or egg hatching,GO:0010171~body morphogenesis,GO:0015031~protein transport,GO:0016192~ve…	GO:0005764~lysosome,GO:0005765~lysosomal membrane,GO:0005768~endosome,GO:0016020~membrane,GO:0030897~HOPS complex,GO:0031902~late endosome membrane,	GO:0008270~zinc ion binding,GO:0030674~protein binding, bridging,GO:0046872~metal ion binding,	IPR000547:Clathrin, heavy chain/VPS, 7-fold repeat,IPR001841:Zinc finger, RING-type,IPR013083:Zinc finger, RING/FYVE/PHD-type,IPR015943:WD40/YVTN repeat-like-containing domain,IPR016528:Vacuolar protein sorting-associated protein 11,IPR017986:WD40-repeat-containing domain,	.	.	.	Complete proteome,Endosome,Lysosome,Membrane,Metal-binding,Protein transport,Reference proteome,Transport,Zinc,Zinc-finger,	chain:Vacuolar protein sorting-associated protein 11 homolog,repeat:Clathrin,zinc finger region:RING-type; atypical,	.
vps-16	Vacuolar protein sorting-associated protein 16 homolog(vps-16)	.	GO:0002119~nematode larval development,GO:0006810~transport,GO:0006886~intracellular protein transport,GO:0007033~vacuole organization,GO:0008219~cell death,GO:0008340~determination of adult lifespan,GO:0009792~embryo development ending in birth or egg hatching,GO:0010171~body morphogenesis,GO:0015031~protein transport,GO:0016197~endosomal transport,GO:0032889~regulation of vacuole fusion, non-au…	GO:0005737~cytoplasm,GO:0005764~lysosome,GO:0005765~lysosomal membrane,GO:0005768~endosome,GO:0016020~membrane,GO:0030897~HOPS complex,GO:0031902~late endosome membrane,	GO:0003779~actin binding,	IPR006925:Vps16, C-terminal,IPR006926:Vps16, N-terminal,IPR016534:Vacuolar protein sorting-associated protein 16,	.	PIRSF007949:vacuolar protein sorting-associated protein 16,	.	Complete proteome,Endosome,Lysosome,Membrane,Protein transport,Reference proteome,Transport,	chain:Vacuolar protein sorting-associated protein 16 homolog,	.
vps-37	related to yeast Vacuolar Protein Sorting factor(vps-37)	.	GO:0000003~reproduction,GO:0002119~nematode larval development,GO:0006898~receptor-mediated endocytosis,GO:0008340~determination of adult lifespan,GO:0009792~embryo development ending in birth or egg hatching,GO:0018996~molting cycle, collagen and cuticulin-based cuticle,GO:0032801~receptor catabolic process,GO:0032940~secretion by cell,GO:0040011~locomotion,GO:0040035~hermaphrodite genitalia dev…	GO:0000813~ESCRT I complex,GO:0005829~cytosol,GO:0010008~endosome membrane,	GO:0005515~protein binding,	IPR009851:Modifier of rudimentary, Modr,	cel04144:Endocytosis,	.	.	Complete proteome,Proteomics identification,Reference proteome,	.	.
vps-4	related to yeast Vacuolar Protein Sorting factor(vps-4)	.	GO:0000003~reproduction,GO:0002119~nematode larval development,GO:0006915~apoptotic process,GO:0007033~vacuole organization,GO:0007638~mechanosensory behavior,GO:0009792~embryo development ending in birth or egg hatching,GO:0018996~molting cycle, collagen and cuticulin-based cuticle,GO:0031122~cytoplasmic microtubule organization,GO:0040011~locomotion,GO:0043652~engulfment of apoptotic cell,GO:19…	GO:0005634~nucleus,	GO:0000166~nucleotide binding,GO:0005524~ATP binding,GO:0008568~microtubule-severing ATPase activity,	IPR003593:AAA+ ATPase domain,IPR003959:ATPase, AAA-type, core,IPR003960:ATPase, AAA-type, conserved site,IPR007330:MIT,IPR015415:Vps4 oligomerisation, C-terminal,IPR027417:P-loop containing nucleoside triphosphate hydrolase,	cel04144:Endocytosis,	.	SM00382:AAA,SM00745:MIT,	ATP-binding,Complete proteome,Nucleotide-binding,Proteomics identification,Reference proteome,	.	.
vps-41	Vacuolar protein sorting-associated protein 41 homolog(vps-41)	Posttranslational modification, protein turnover, chaperones,	GO:0002119~nematode larval development,GO:0006623~protein targeting to vacuole,GO:0006624~vacuolar protein processing,GO:0006810~transport,GO:0006886~intracellular protein transport,GO:0006915~apoptotic process,GO:0007034~vacuolar transport,GO:0009792~embryo development ending in birth or egg hatching,GO:0015031~protein transport,GO:0016192~vesicle-mediated transport,GO:0035542~regulation of SNAR…	GO:0005764~lysosome,GO:0005768~endosome,GO:0005769~early endosome,GO:0005770~late endosome,GO:0005773~vacuole,GO:0005794~Golgi apparatus,GO:0010008~endosome membrane,GO:0016020~membrane,GO:0030136~clathrin-coated vesicle,GO:0030897~HOPS complex,GO:0031410~cytoplasmic vesicle,GO:0033263~CORVET complex,	GO:0008270~zinc ion binding,GO:0046872~metal ion binding,GO:0051020~GTPase binding,	IPR000547:Clathrin, heavy chain/VPS, 7-fold repeat,IPR001841:Zinc finger, RING-type,IPR011990:Tetratricopeptide-like helical,IPR013083:Zinc finger, RING/FYVE/PHD-type,IPR015943:WD40/YVTN repeat-like-containing domain,IPR016024:Armadillo-type fold,IPR016902:Vacuolar protein sorting-associated protein 41,IPR017986:WD40-repeat-containing domain,	.	PIRSF028921:vacuolar protein sorting-associated protein Vps41,	SM00299:CLH,	Alternative splicing,Apoptosis,Complete proteome,Cytoplasmic vesicle,Endosome,Golgi apparatus,Lysosome,Membrane,Metal-binding,Protein transport,Reference proteome,Transport,Zinc,Zinc-finger,	chain:Vacuolar protein sorting-associated protein 41 homolog,repeat:Clathrin,splice variant,zinc finger region:RING-type; atypical,	.
W01A11.7	hypothetical protein(W01A11.7)	.	.	.	.	.	.	.	.	Complete proteome,Reference proteome,	.	.
W02B12.13	hypothetical protein(W02B12.13)	.	.	.	.	.	.	.	.	Complete proteome,Proteomics identification,Reference proteome,Signal,	.	.
W03C9.2	hypothetical protein(W03C9.2)	.	.	GO:0005737~cytoplasm,GO:0055120~striated muscle dense body,	.	.	.	.	.	Complete proteome,Reference proteome,	.	.
W03F8.6	hypothetical protein(W03F8.6)	.	.	GO:0016020~membrane,GO:0016021~integral component of membrane,	.	.	.	.	.	Complete proteome,Membrane,Proteomics identification,Reference proteome,Signal,Transmembrane,Transmembrane helix,	.	.
W05F2.3	hypothetical protein(W05F2.3)	.	GO:0000003~reproduction,GO:0002119~nematode larval development,GO:0040035~hermaphrodite genitalia development,	GO:0016020~membrane,GO:0016021~integral component of membrane,	.	.	.	.	.	Complete proteome,Membrane,Proteomics identification,Reference proteome,Signal,Transmembrane,Transmembrane helix,	.	.
W06D11.2	hypothetical protein(W06D11.2)	.	.	.	.	.	.	.	.	Complete proteome,Reference proteome,	.	.
W06F12.2	hypothetical protein(W06F12.2)	.	GO:0000381~regulation of alternative mRNA splicing, via spliceosome,	GO:0005681~spliceosomal complex,GO:0016020~membrane,GO:0016021~integral component of membrane,	GO:0003729~mRNA binding,	.	.	.	.	Complete proteome,Membrane,Reference proteome,Transmembrane,Transmembrane helix,	.	.
W06H8.2	hypothetical protein(W06H8.2)	.	GO:0055114~oxidation-reduction process,	GO:0005622~intracellular,	GO:0003824~catalytic activity,GO:0003959~NADPH dehydrogenase activity,GO:0010181~FMN binding,GO:0016491~oxidoreductase activity,	IPR001155:NADH:flavin oxidoreductase/NADH oxidase, N-terminal,IPR013785:Aldolase-type TIM barrel,	.	.	.	Complete proteome,Reference proteome,	.	.
W08E12.4	hypothetical protein(W08E12.4)	.	.	.	.	.	.	.	.	Complete proteome,Reference proteome,Signal,	.	.
wdr-23	DDB1-and CUL4-associated factor 11 homolog(wdr-23)	.	GO:0000122~negative regulation of transcription from RNA polymerase II promoter,GO:0008340~determination of adult lifespan,GO:0018991~oviposition,GO:0040018~positive regulation of multicellular organism growth,GO:0043161~proteasome-mediated ubiquitin-dependent protein catabolic process,GO:0080135~regulation of cellular response to stress,	GO:0005634~nucleus,GO:0005737~cytoplasm,GO:0005739~mitochondrion,GO:0005741~mitochondrial outer membrane,GO:0008021~synaptic vesicle,GO:0030424~axon,GO:0043025~neuronal cell body,GO:0055120~striated muscle dense body,	GO:0005515~protein binding,GO:0008134~transcription factor binding,	IPR001680:WD40 repeat,IPR015943:WD40/YVTN repeat-like-containing domain,IPR017399:WD repeat protein 23,IPR017986:WD40-repeat-containing domain,IPR020472:G-protein beta WD-40 repeat,	.	PIRSF038135:WD repeat protein 23 ,	SM00320:WD40,	Alternative splicing,Complete proteome,Reference proteome,Repeat,WD repeat,	chain:DDB1- and CUL4-associated factor 11 homolog,repeat:WD 1,repeat:WD 2,repeat:WD 3,repeat:WD 4,repeat:WD 5,repeat:WD 6,splice variant,	.
wrt-4	Warthog protein 4 N-product(wrt-4)	.	GO:0006508~proteolysis,GO:0007267~cell-cell signaling,GO:0007275~multicellular organism development,GO:0007367~segment polarity determination,GO:0009792~embryo development ending in birth or egg hatching,GO:0016539~intein-mediated protein splicing,GO:0016540~protein autoprocessing,GO:0018996~molting cycle, collagen and cuticulin-based cuticle,GO:0040011~locomotion,GO:0040018~positive regulation o…	GO:0005576~extracellular region,GO:0005615~extracellular space,GO:0005886~plasma membrane,GO:0009986~cell surface,GO:0016020~membrane,	GO:0008233~peptidase activity,GO:0016787~hydrolase activity,	IPR001657:Hedgehog protein,IPR001767:Hint domain,IPR003586:Hint domain C-terminal,IPR003587:Hint domain N-terminal,IPR006141:Intein splice site,	.	.	SM00305:HintC,SM00306:HintN,	Autocatalytic cleavage,Cell membrane,Complete proteome,Developmental protein,Hydrolase,Membrane,Protease,Reference proteome,Secreted,Signal,	chain:Warthog protein 4,chain:Warthog protein 4 C-product,chain:Warthog protein 4 N-product,compositionally biased region:Gln-rich,sequence conflict,signal peptide,site:Cleavage; by autolysis,site:Essential for auto-cleavage,site:Involved in auto-cleavage,	.
Y105E8A.2	hypothetical protein(Y105E8A.2)	.	GO:0030433~ER-associated ubiquitin-dependent protein catabolic process,GO:0030970~retrograde protein transport, ER to cytosol,	GO:0005788~endoplasmic reticulum lumen,	.	IPR009011:Mannose-6-phosphate receptor binding domain,IPR012913:Glucosidase II beta subunit-like,	cel04141:Protein processing in endoplasmic reticulum,	.	.	Complete proteome,Proteomics identification,Reference proteome,Signal,	.	.
Y106G6A.1	hypothetical protein(Y106G6A.1)	.	GO:0006468~protein phosphorylation,	GO:0016529~sarcoplasmic reticulum,	GO:0004672~protein kinase activity,GO:0005524~ATP binding,	IPR000719:Protein kinase, catalytic domain,IPR008271:Serine/threonine-protein kinase, active site,IPR011009:Protein kinase-like domain,	.	.	SM00220:S_TKc,	Complete proteome,Reference proteome,	.	.
Y106G6D.8	hypothetical protein(Y106G6D.8)	.	.	.	.	.	.	.	.	Complete proteome,Proteomics identification,Reference proteome,Signal,	.	.
Y110A7A.9	hypothetical protein(Y110A7A.9)	.	GO:0009792~embryo development ending in birth or egg hatching,	.	.	IPR001680:WD40 repeat,IPR011044:Quinoprotein amine dehydrogenase, beta chain-like,IPR011047:Quinonprotein alcohol dehydrogenase-like superfamily,IPR015943:WD40/YVTN repeat-like-containing domain,IPR017986:WD40-repeat-containing domain,	.	.	SM00320:WD40,	Complete proteome,Proteomics identification,Reference proteome,Repeat,WD repeat,	.	.
Y119C1B.5	hypothetical protein(Y119C1B.5)	Posttranslational modification, protein turnover, chaperones,	GO:0000209~protein polyubiquitination,GO:0009792~embryo development ending in birth or egg hatching,GO:0030433~ER-associated ubiquitin-dependent protein catabolic process,GO:0030968~endoplasmic reticulum unfolded protein response,GO:0042787~protein ubiquitination involved in ubiquitin-dependent protein catabolic process,	GO:0000838~Hrd1p ubiquitin ligase ERAD-M complex,GO:0016020~membrane,GO:0016021~integral component of membrane,	GO:0008270~zinc ion binding,GO:0046872~metal ion binding,GO:1904264~ubiquitin protein ligase activity involved in ERAD pathway,GO:1990381~ubiquitin-specific protease binding,	IPR001841:Zinc finger, RING-type,IPR011016:Zinc finger, RING-CH-type,IPR013083:Zinc finger, RING/FYVE/PHD-type,IPR025754:TRC8 N-terminal domain,	.	.	SM00184:RING,SM00744:RINGv,	Complete proteome,Membrane,Metal-binding,Proteomics identification,Reference proteome,Transmembrane,Transmembrane helix,Zinc,Zinc-finger,	.	.
Y15E3A.5	hypothetical protein(Y15E3A.5)	.	.	.	.	.	.	.	.	Complete proteome,Reference proteome,	.	.
Y17G7B.3	hypothetical protein(Y17G7B.3)	.	GO:0019243~methylglyoxal catabolic process to D-lactate via S-lactoyl-glutathione,	.	GO:0004416~hydroxyacylglutathione hydrolase activity,	IPR001279:Beta-lactamase-like,IPR017782:Hydroxyacylglutathione hydrolase,	cel00620:Pyruvate metabolism,	.	SM00849:SM00849,	Complete proteome,Proteomics identification,Reference proteome,	.	.
Y17G9B.9	hypothetical protein(Y17G9B.9)	.	.	.	.	.	.	.	.	Complete proteome,Reference proteome,	.	.
Y20F4.4	hypothetical protein(Y20F4.4)	.	.	.	.	.	.	.	.	Complete proteome,Proteomics identification,Reference proteome,	.	.
Y32F6A.4	hypothetical protein(Y32F6A.4)	.	GO:0003333~amino acid transmembrane transport,GO:0019915~lipid storage,	GO:0016020~membrane,GO:0016021~integral component of membrane,	GO:0015171~amino acid transmembrane transporter activity,	IPR013057:Amino acid transporter, transmembrane,	.	.	.	Complete proteome,Membrane,Proteomics identification,Reference proteome,Transmembrane,Transmembrane helix,	.	.
Y32H12A.8	hypothetical protein(Y32H12A.8)	.	.	.	.	IPR001680:WD40 repeat,IPR015943:WD40/YVTN repeat-like-containing domain,IPR017986:WD40-repeat-containing domain,	.	.	SM00320:WD40,	Coiled coil,Complete proteome,Proteomics identification,Reference proteome,	.	.
Y37E3.1	hypothetical protein(Y37E3.1)	Cell motility and secretion / Intracellular trafficking and secretion,	.	.	.	IPR011990:Tetratricopeptide-like helical,IPR013026:Tetratricopeptide repeat-containing domain,IPR019734:Tetratricopeptide repeat,	.	.	SM00028:TPR,	Complete proteome,Proteomics identification,Reference proteome,	.	.
Y38A10A.2	hypothetical protein(Y38A10A.2)	.	GO:0002119~nematode larval development,GO:0032504~multicellular organism reproduction,	GO:0005615~extracellular space,	.	IPR004245:Protein of unknown function DUF229,	.	.	.	Complete proteome,Proteomics identification,Reference proteome,Signal,	.	.
Y38C1AA.12	hypothetical protein(Y38C1AA.12)	.	GO:0006511~ubiquitin-dependent protein catabolic process,GO:0010388~cullin deneddylation,	GO:0008180~COP9 signalosome,	.	IPR025271:Domain of unknown function DUF4061,	.	.	.	Complete proteome,Proteomics identification,Reference proteome,	.	.
Y38F1A.2	hypothetical protein(Y38F1A.2)	.	.	GO:0016020~membrane,GO:0016021~integral component of membrane,	GO:0008270~zinc ion binding,GO:0046872~metal ion binding,	IPR001841:Zinc finger, RING-type,IPR010652:Protein of unknown function DUF1232,IPR013083:Zinc finger, RING/FYVE/PHD-type,IPR017907:Zinc finger, RING-type, conserved site,	.	.	SM00184:RING,	Complete proteome,Membrane,Reference proteome,Transmembrane,Transmembrane helix,	.	.
Y38F1A.8	hypothetical protein(Y38F1A.8)	.	.	GO:0016020~membrane,GO:0016021~integral component of membrane,	.	IPR019402:Frag1/DRAM/Sfk1,	.	.	.	Complete proteome,Membrane,Reference proteome,Transmembrane,Transmembrane helix,	.	.
Y39A1A.9	hypothetical protein(Y39A1A.9)	.	.	.	.	.	.	.	.	Coiled coil,Complete proteome,Reference proteome,	.	.
Y39E4B.6	hypothetical protein(Y39E4B.6)	.	GO:0000122~negative regulation of transcription from RNA polymerase II promoter,GO:0016477~cell migration,GO:0040011~locomotion,GO:0071901~negative regulation of protein serine/threonine kinase activity,	GO:0005634~nucleus,GO:0005737~cytoplasm,	GO:0004861~cyclin-dependent protein serine/threonine kinase inhibitor activity,GO:0017069~snRNA binding,	IPR024872:HEXIM,	.	.	.	Complete proteome,Proteomics identification,Reference proteome,	.	.
Y39G10AR.11	hypothetical protein(Y39G10AR.11)	.	GO:0009792~embryo development ending in birth or egg hatching,GO:0010467~gene expression,GO:0035188~hatching,	.	.	.	.	.	.	Coiled coil,Complete proteome,Proteomics identification,Reference proteome,	.	.
Y39G8B.2	hypothetical protein(Y39G8B.2)	.	GO:0055114~oxidation-reduction process,	.	GO:0016491~oxidoreductase activity,	IPR001395:Aldo/keto reductase,IPR018170:Aldo/keto reductase, conserved site,IPR020471:Aldo/keto reductase subgroup,IPR023210:NADP-dependent oxidoreductase domain,	.	PIRSF000097:aldo-keto reductase,	.	Complete proteome,Proteomics identification,Reference proteome,	.	.
Y40A1A.3	hypothetical protein(Y40A1A.3)	.	.	.	.	.	.	.	.	Complete proteome,Reference proteome,	.	.
Y40H7A.4	hypothetical protein(Y40H7A.4)	.	.	GO:0016020~membrane,GO:0016021~integral component of membrane,	.	IPR006342:Methyltransferase FkbM,IPR025714:Methyltransferase domain,IPR026913:Methyltransferase-like protein 24,	.	.	.	Complete proteome,Membrane,Reference proteome,Transmembrane,Transmembrane helix,	.	.
Y41E3.8	hypothetical protein(Y41E3.8)	.	GO:0002376~immune system process,GO:0006816~calcium ion transport,GO:0009566~fertilization,GO:0032469~endoplasmic reticulum calcium ion homeostasis,	GO:0005789~endoplasmic reticulum membrane,GO:0005794~Golgi apparatus,GO:0016020~membrane,GO:0016021~integral component of membrane,	.	IPR024491:Selenoprotein SelK/SelG,	.	.	.	Complete proteome,Membrane,Proteomics identification,Reference proteome,Signal,Transmembrane,Transmembrane helix,	.	.
Y42A5A.1	hypothetical protein(Y42A5A.1)	.	GO:0006508~proteolysis,GO:0043171~peptide catabolic process,	GO:0005737~cytoplasm,GO:0005886~plasma membrane,GO:0016020~membrane,GO:0016021~integral component of membrane,	GO:0008237~metallopeptidase activity,GO:0008270~zinc ion binding,GO:0042277~peptide binding,GO:0070006~metalloaminopeptidase activity,	IPR001930:Peptidase M1, alanine aminopeptidase/leukotriene A4 hydrolase,IPR014782:Peptidase M1, membrane alanine aminopeptidase, N-terminal,IPR024571:Domain of unknown function DUF3358,	.	.	.	Complete proteome,Membrane,Reference proteome,Transmembrane,Transmembrane helix,	.	.
Y42H9AR.4	hypothetical protein(Y42H9AR.4)	.	GO:0002119~nematode larval development,	.	.	.	.	.	.	Coiled coil,Complete proteome,Proteomics identification,Reference proteome,	.	.
Y44A6C.1	hypothetical protein(Y44A6C.1)	.	.	.	.	.	.	.	.	Complete proteome,Reference proteome,	.	.
Y44A6D.3	hypothetical protein(Y44A6D.3)	.	.	.	.	.	.	.	.	Complete proteome,Reference proteome,	.	.
Y45F10A.7	hypothetical protein(Y45F10A.7)	.	GO:0035556~intracellular signal transduction,GO:0045454~cell redox homeostasis,GO:0055114~oxidation-reduction process,	GO:0005622~intracellular,GO:0005623~cell,	GO:0009055~electron carrier activity,GO:0015035~protein disulfide oxidoreductase activity,	IPR000591:DEP domain,IPR002109:Glutaredoxin,IPR006869:Domain of unknown function DUF547,IPR011991:Winged helix-turn-helix DNA-binding domain,IPR012336:Thioredoxin-like fold,	.	.	SM00049:DEP,	Complete proteome,Proteomics identification,Reference proteome,	.	.
Y45F3A.8	hypothetical protein(Y45F3A.8)	.	.	.	.	IPR003582:Metridin-like ShK toxin,	.	.	SM00254:ShKT,	Complete proteome,Reference proteome,	.	.
Y47G6A.19	hypothetical protein(Y47G6A.19)	.	GO:0006508~proteolysis,	GO:0005615~extracellular space,	GO:0004180~carboxypeptidase activity,GO:0004181~metallocarboxypeptidase activity,GO:0008270~zinc ion binding,	IPR000834:Peptidase M14, carboxypeptidase A,IPR003146:Proteinase inhibitor, carboxypeptidase propeptide,IPR003582:Metridin-like ShK toxin,IPR009020:Proteinase inhibitor, propeptide,	.	.	SM00254:ShKT,SM00631:Zn_pept,	Carboxypeptidase,Complete proteome,Disulfide bond,Hydrolase,Metal-binding,Metalloprotease,Protease,Proteomics identification,Reference proteome,Signal,Zinc,	.	.
Y48A6B.9	Probable trans-2-enoyl-CoA reductase 2, mitochondrial(Y48A6B.9)	Energy production and conversion / General function prediction only,	GO:0006629~lipid metabolic process,GO:0006631~fatty acid metabolic process,GO:0006633~fatty acid biosynthetic process,GO:0055114~oxidation-reduction process,	GO:0005739~mitochondrion,	GO:0008270~zinc ion binding,GO:0016491~oxidoreductase activity,GO:0019166~trans-2-enoyl-CoA reductase (NADPH) activity,	IPR002085:Alcohol dehydrogenase superfamily, zinc-type,IPR011032:GroES-like,IPR013149:Alcohol dehydrogenase, C-terminal,IPR013154:Alcohol dehydrogenase GroES-like,IPR016040:NAD(P)-binding domain,IPR020843:Polyketide synthase, enoylreductase,	cel00062:Fatty acid elongation,cel01100:Metabolic pathways,cel01212:Fatty acid metabolism,	.	SM00829:SM00829,	Complete proteome,Fatty acid biosynthesis,Fatty acid metabolism,Lipid biosynthesis,Lipid metabolism,Mitochondrion,NADP,Oxidoreductase,Reference proteome,Transit peptide,	chain:Probable trans-2-enoyl-CoA reductase 2, mitochondrial,transit peptide:Mitochondrion,	.
Y4C6B.4	hypothetical protein(Y4C6B.4)	.	GO:0006820~anion transport,GO:0055085~transmembrane transport,	GO:0016020~membrane,GO:0016021~integral component of membrane,	GO:0022857~transmembrane transporter activity,	IPR011701:Major facilitator superfamily,IPR020846:Major facilitator superfamily domain,	.	.	.	Complete proteome,Membrane,Reference proteome,Transmembrane,Transmembrane helix,	.	.
Y4C6B.5	hypothetical protein(Y4C6B.5)	.	GO:0055085~transmembrane transport,	GO:0016020~membrane,GO:0016021~integral component of membrane,	.	IPR011701:Major facilitator superfamily,IPR020846:Major facilitator superfamily domain,	.	.	.	Complete proteome,Membrane,Proteomics identification,Reference proteome,Transmembrane,Transmembrane helix,	.	.
Y51A2D.13	hypothetical protein(Y51A2D.13)	.	GO:0008152~metabolic process,	GO:0016020~membrane,GO:0016021~integral component of membrane,	GO:0003824~catalytic activity,	IPR001736:Phospholipase D/Transphosphatidylase,	.	.	SM00155:PLDc,	Complete proteome,Membrane,Proteomics identification,Reference proteome,Transmembrane,Transmembrane helix,	.	.
Y53F4B.14	hypothetical protein(Y53F4B.14)	.	GO:0033617~mitochondrial respiratory chain complex IV assembly,	GO:0005739~mitochondrion,GO:0016020~membrane,GO:0016021~integral component of membrane,	.	IPR018625:Protein of unknown function DUF2346,	.	.	.	Complete proteome,Membrane,Proteomics identification,Reference proteome,Transmembrane,Transmembrane helix,	.	.
Y54E10BR.2	hypothetical protein(Y54E10BR.2)	.	GO:0000003~reproduction,GO:0002119~nematode larval development,GO:0006898~receptor-mediated endocytosis,GO:0007264~small GTPase mediated signal transduction,GO:0009792~embryo development ending in birth or egg hatching,GO:0035188~hatching,GO:0043652~engulfment of apoptotic cell,	GO:0005622~intracellular,	GO:0000166~nucleotide binding,GO:0005525~GTP binding,	IPR005225:Small GTP-binding protein domain,IPR006689:Small GTPase superfamily, ARF/SAR type,IPR024156:Small GTPase superfamily, ARF type,IPR027417:P-loop containing nucleoside triphosphate hydrolase,	.	.	.	Complete proteome,GTP-binding,Nucleotide-binding,Proteomics identification,Reference proteome,	.	.
Y54E5A.7	hypothetical protein(Y54E5A.7)	.	GO:0008340~determination of adult lifespan,	.	.	IPR001870:B30.2/SPRY domain,IPR003877:SPla/RYanodine receptor SPRY,IPR006594:LisH dimerisation motif,IPR006595:CTLH, C-terminal LisH motif,IPR013320:Concanavalin A-like lectin/glucanase, subgroup,	.	.	SM00449:SPRY,SM00668:CTLH,	Complete proteome,Proteomics identification,Reference proteome,	.	.
Y54G11A.11	Transcription elongation factor 1 homolog(Y54G11A.11)	.	GO:0006351~transcription, DNA-templated,GO:0006355~regulation of transcription, DNA-templated,GO:0006368~transcription elongation from RNA polymerase II promoter,GO:0048096~chromatin-mediated maintenance of transcription,	GO:0005634~nucleus,GO:0005730~nucleolus,GO:0008023~transcription elongation factor complex,	GO:0000993~RNA polymerase II core binding,GO:0046872~metal ion binding,	IPR007808:Transcription elongation factor 1,	.	.	.	Complete proteome,Metal-binding,Nucleus,Reference proteome,Transcription,Transcription regulation,Zinc,Zinc-finger,	chain:Transcription elongation factor 1 homolog,metal ion-binding site:Zinc,	.
Y54G2A.11	hypothetical protein(Y54G2A.11)	.	.	GO:0016020~membrane,GO:0016021~integral component of membrane,	.	.	.	.	.	Complete proteome,Membrane,Reference proteome,Transmembrane,Transmembrane helix,	.	.
Y55B1AR.2	hypothetical protein(Y55B1AR.2)	.	.	.	.	.	.	.	.	Complete proteome,Proteomics identification,Reference proteome,	.	.
Y57E12AL.1	hypothetical protein(Y57E12AL.1)	.	GO:0015825~L-serine transport,GO:0018991~oviposition,	GO:0016020~membrane,GO:0016021~integral component of membrane,	GO:0015194~L-serine transmembrane transporter activity,	IPR005016:TMS membrane protein/tumour differentially expressed protein,	.	.	.	Complete proteome,Membrane,Proteomics identification,Reference proteome,Transmembrane,Transmembrane helix,	.	.
Y62E10A.14	hypothetical protein(Y62E10A.14)	.	GO:0009792~embryo development ending in birth or egg hatching,	.	.	.	.	.	.	Complete proteome,Proteomics identification,Reference proteome,	.	.
Y65B4A.2	hypothetical protein(Y65B4A.2)	.	GO:0002119~nematode larval development,GO:0006508~proteolysis,GO:0008340~determination of adult lifespan,GO:0032940~secretion by cell,GO:0040011~locomotion,GO:0051603~proteolysis involved in cellular protein catabolic process,	GO:0005615~extracellular space,GO:0005764~lysosome,GO:0016020~membrane,GO:0016021~integral component of membrane,	GO:0004197~cysteine-type endopeptidase activity,GO:0008234~cysteine-type peptidase activity,	IPR000668:Peptidase C1A, papain C-terminal,IPR013128:Peptidase C1A, papain,	.	.	SM00645:Pept_C1,	Complete proteome,Membrane,Proteomics identification,Reference proteome,Transmembrane,Transmembrane helix,	.	.
Y66D12A.10	hypothetical protein(Y66D12A.10)	.	.	.	.	IPR007330:MIT,	.	.	.	Complete proteome,Proteomics identification,Reference proteome,	.	.
Y67H2A.10	hypothetical protein(Y67H2A.10)	.	GO:0009792~embryo development ending in birth or egg hatching,	.	GO:0003676~nucleic acid binding,GO:0046872~metal ion binding,	IPR007087:Zinc finger, C2H2,IPR013087:Zinc finger C2H2-type/integrase DNA-binding domain,IPR015880:Zinc finger, C2H2-like,	.	.	SM00355:ZnF_C2H2,	Coiled coil,Complete proteome,Proteomics identification,Reference proteome,	.	.
Y73F4A.2	DOMON domain-containing protein Y73F4A.2(Y73F4A.2)	.	GO:0009792~embryo development ending in birth or egg hatching,	GO:0005576~extracellular region,	.	IPR005018:DOMON domain,	.	.	.	Complete proteome,Glycoprotein,Reference proteome,Secreted,Signal,	chain:DOMON domain-containing protein Y73F4A.2,domain:DOMON,glycosylation site:N-linked (GlcNAc...),signal peptide,	.
Y75B7AR.1	hypothetical protein(Y75B7AR.1)	.	.	.	.	.	.	.	.	Complete proteome,Proteomics identification,Reference proteome,Signal,	.	.
Y76A2B.5	hypothetical protein(Y76A2B.5)	.	GO:0006974~cellular response to DNA damage stimulus,GO:0009235~cobalamin metabolic process,	.	.	IPR019362:Methylmalonic aciduria and homocystinuria type D protein,	.	.	.	Complete proteome,Proteomics identification,Reference proteome,	.	.
Y77E11A.2	hypothetical protein(Y77E11A.2)	.	GO:0006741~NADP biosynthetic process,GO:0008152~metabolic process,GO:0016310~phosphorylation,GO:0019674~NAD metabolic process,	.	GO:0003951~NAD+ kinase activity,	IPR002504:Inorganic polyphosphate/ATP-NAD kinase, predicted,IPR016064:ATP-NAD kinase-like domain,IPR017437:ATP-NAD kinase, PpnK-type, all-beta,IPR017438:Inorganic polyphosphate/ATP-NAD kinase, domain 1,	.	.	.	Complete proteome,Reference proteome,	.	.
Y7A9D.1	hypothetical protein(Y7A9D.1)	.	.	.	.	.	.	.	.	Complete proteome,Reference proteome,	.	.
Y87G2A.17	hypothetical protein(Y87G2A.17)	.	.	.	.	IPR000980:SH2 domain,	.	.	SM00252:SH2,	Complete proteome,Reference proteome,	.	.
Y97E10AR.6	hypothetical protein(Y97E10AR.6)	.	.	GO:0016020~membrane,GO:0016021~integral component of membrane,	.	IPR005607:BSD,	.	.	SM00751:BSD,	Complete proteome,Membrane,Proteomics identification,Reference proteome,Transmembrane,Transmembrane helix,	.	.
ZC328.3	hypothetical protein(ZC328.3)	.	GO:0009792~embryo development ending in birth or egg hatching,	GO:0016020~membrane,GO:0016021~integral component of membrane,	.	IPR004182:GRAM,	.	.	SM00568:GRAM,	Coiled coil,Complete proteome,Membrane,Proteomics identification,Reference proteome,Transmembrane,Transmembrane helix,	.	.
ZC373.4	hypothetical protein(ZC373.4)	.	GO:0006468~protein phosphorylation,GO:0016310~phosphorylation,	.	GO:0000166~nucleotide binding,GO:0004672~protein kinase activity,GO:0004674~protein serine/threonine kinase activity,GO:0005524~ATP binding,GO:0016301~kinase activity,GO:0016740~transferase activity,	IPR000719:Protein kinase, catalytic domain,IPR008271:Serine/threonine-protein kinase, active site,IPR011009:Protein kinase-like domain,IPR017441:Protein kinase, ATP binding site,IPR020636:Calcium/calmodulin-dependent/calcium-dependent protein kinase,	cel04020:Calcium signaling pathway,	.	SM00220:S_TKc,	ATP-binding,Complete proteome,Kinase,Nucleotide-binding,Proteomics identification,Reference proteome,Serine/threonine-protein kinase,Transferase,	.	.
ZC395.5	hypothetical protein(ZC395.5)	.	.	.	.	.	.	.	.	Complete proteome,Proteomics identification,Reference proteome,	.	.
ZC443.3	hypothetical protein(ZC443.3)	.	GO:0006413~translational initiation,	GO:0005852~eukaryotic translation initiation factor 3 complex,	GO:0003743~translation initiation factor activity,GO:0031369~translation initiation factor binding,	.	.	.	.	Coiled coil,Complete proteome,Proteomics identification,Reference proteome,	.	.
zip-2	bZIP transcription factor family(zip-2)	.	GO:0006351~transcription, DNA-templated,GO:0006355~regulation of transcription, DNA-templated,GO:0006366~transcription from RNA polymerase II promoter,GO:0045089~positive regulation of innate immune response,GO:0050829~defense response to Gram-negative bacterium,	.	GO:0003700~transcription factor activity, sequence-specific DNA binding,GO:0043565~sequence-specific DNA binding,	IPR004827:Basic-leucine zipper domain,	.	.	.	Coiled coil,Complete proteome,Proteomics identification,Reference proteome,	.	.
zip-3	bZIP transcription factor family(zip-3)	.	GO:0006355~regulation of transcription, DNA-templated,GO:0006357~regulation of transcription from RNA polymerase II promoter,	GO:0005634~nucleus,	GO:0000977~RNA polymerase II regulatory region sequence-specific DNA binding,GO:0000981~RNA polymerase II transcription factor activity, sequence-specific DNA binding,GO:0003700~transcription factor activity, sequence-specific DNA binding,GO:0043565~sequence-specific DNA binding,	IPR004827:Basic-leucine zipper domain,	.	.	SM00338:BRLZ,	Coiled coil,Complete proteome,Proteomics identification,Reference proteome,	.	.
ZK1240.1	hypothetical protein(ZK1240.1)	.	GO:0002119~nematode larval development,GO:0040011~locomotion,	GO:0005622~intracellular,	GO:0005515~protein binding,GO:0008270~zinc ion binding,GO:0046872~metal ion binding,	IPR000315:Zinc finger, B-box,IPR001841:Zinc finger, RING-type,IPR013083:Zinc finger, RING/FYVE/PHD-type,IPR017907:Zinc finger, RING-type, conserved site,	.	.	SM00184:RING,SM00336:BBOX,	Complete proteome,Reference proteome,	.	.
ZK1240.2	hypothetical protein(ZK1240.2)	.	.	GO:0005622~intracellular,	GO:0008270~zinc ion binding,GO:0046872~metal ion binding,	IPR000315:Zinc finger, B-box,IPR001841:Zinc finger, RING-type,IPR013083:Zinc finger, RING/FYVE/PHD-type,	.	.	SM00184:RING,SM00336:BBOX,	Complete proteome,Proteomics identification,Reference proteome,	.	.
ZK131.11	hypothetical protein(ZK131.11)	.	GO:0006952~defense response,	.	.	.	.	.	.	Complete proteome,Proteomics identification,Reference proteome,Signal,	.	.
ZK180.5	hypothetical protein(ZK180.5)	.	.	.	.	.	.	.	.	Complete proteome,Proteomics identification,Reference proteome,Signal,	.	.
ZK287.3	hypothetical protein(ZK287.3)	.	.	.	.	.	.	.	.	Complete proteome,Reference proteome,Signal,	.	.
ZK355.2	hypothetical protein(ZK355.2)	.	.	GO:0016020~membrane,GO:0016021~integral component of membrane,	.	.	.	.	.	Complete proteome,Membrane,Proteomics identification,Reference proteome,Transmembrane,Transmembrane helix,	.	.
ZK512.1	hypothetical protein(ZK512.1)	.	.	GO:0016020~membrane,GO:0016021~integral component of membrane,	.	.	.	.	.	Complete proteome,Glycoprotein,Membrane,Reference proteome,Signal,Transmembrane,Transmembrane helix,	chain:Uncharacterized protein ZK512.1,glycosylation site:N-linked (GlcNAc...),signal peptide,transmembrane region,	.
ZK643.5	hypothetical protein(ZK643.5)	.	.	.	.	.	.	.	.	Complete proteome,Reference proteome,	chain:Uncharacterized protein ZK643.5,	.
ZK669.3	GILT-like protein ZK669.3(ZK669.3)	.	.	GO:0005576~extracellular region,	.	IPR004911:Gamma interferon inducible lysosomal thiol reductase GILT,	.	.	.	Complete proteome,Glycoprotein,Reference proteome,Secreted,Signal,	chain:GILT-like protein ZK669.3,glycosylation site:N-linked (GlcNAc...),signal peptide,	.
ZK673.1	hypothetical protein(ZK673.1)	.	.	GO:0016020~membrane,GO:0016021~integral component of membrane,	.	IPR003582:Metridin-like ShK toxin,	.	.	SM00254:ShKT,	Complete proteome,Disulfide bond,Membrane,Reference proteome,Repeat,Signal,Transmembrane,Transmembrane helix,	chain:Uncharacterized protein ZK673.1,disulfide bond,domain:SXC 1,domain:SXC 2,signal peptide,	.
ZK673.6	hypothetical protein(ZK673.6)	.	.	.	.	.	.	.	.	Complete proteome,Reference proteome,	chain:Uncharacterized protein ZK673.6,	.
ZK686.1	hypothetical protein(ZK686.1)	.	GO:0000003~reproduction,GO:0040035~hermaphrodite genitalia development,	.	.	.	.	.	.	Complete proteome,Reference proteome,	chain:Uncharacterized protein ZK686.1,	.
ZK863.8	hypothetical protein(ZK863.8)	.	.	GO:0016020~membrane,GO:0016021~integral component of membrane,	.	.	.	.	.	Complete proteome,Membrane,Proteomics identification,Reference proteome,Signal,Transmembrane,Transmembrane helix,	.	.
ztf-16	Zinc finger putative Transcription Factor family(ztf-16)	.	GO:0008406~gonad development,	GO:0005634~nucleus,	GO:0003676~nucleic acid binding,GO:0046872~metal ion binding,	IPR007087:Zinc finger, C2H2,IPR013087:Zinc finger C2H2-type/integrase DNA-binding domain,IPR015880:Zinc finger, C2H2-like,	.	.	SM00355:ZnF_C2H2,	Complete proteome,Proteomics identification,Reference proteome,	.	.
ztf-17	Zinc finger transcription factor family protein 17(ztf-17)	.	GO:0071688~striated muscle myosin thick filament assembly,	.	GO:0000977~RNA polymerase II regulatory region sequence-specific DNA binding,GO:0003676~nucleic acid binding,GO:0005515~protein binding,	IPR013087:Zinc finger C2H2-type/integrase DNA-binding domain,IPR015880:Zinc finger, C2H2-like,	.	.	SM00355:ZnF_C2H2,	Complete proteome,Reference proteome,	chain:Probable zinc finger transcription factor protein 17,	.
ztf-3	Zinc finger putative Transcription Factor family(ztf-3)	.	GO:0009792~embryo development ending in birth or egg hatching,GO:0040002~collagen and cuticulin-based cuticle development,GO:0040018~positive regulation of multicellular organism growth,	.	GO:0003676~nucleic acid binding,GO:0046872~metal ion binding,	IPR007087:Zinc finger, C2H2,IPR013087:Zinc finger C2H2-type/integrase DNA-binding domain,IPR015880:Zinc finger, C2H2-like,	.	.	SM00355:ZnF_C2H2,	Complete proteome,Proteomics identification,Reference proteome,	.	.
